# Supplementary material for: Cross-Kingdom Infection of Macrophages Reveals Pathogen- and Immune-Specific Global Reprogramming and Adaptation
Source: mBio. 2022 Jul 12;13(4):e01687-22. doi: 10.1128/mbio.01687-22 (PMC9426421; doi:10.1128/mbio.01687-22)
Supplement: TABLE S1 [file mbio.01687-22-s0001.xlsx]

## Sheet: CnI_vs_Uninfect
Uniprot Protein IDs	Gene name	Protein name	Sequence coverage [%]	Mol. weight [kDa]	(-)log10 p-value	Difference
A0A075B5P4	Ighg1	Ig gamma-1 chain C region secreted form	35.8	35.633	5.29505	6.84738
A0A075B5Q0	Ighv5-6	Ig heavy chain V region 345	24.8	12.863	5.39809	6.74743
A0A140T8M0	Igkv1-110	Ig kappa chain V-II region 26-10	16.8	13.117	6.24111	6.44864
P18524	Ighv5-9-1	Ig heavy chain V region RF	23.9	12.866	5.6717	5.82906
Q08509	Eps8	Epidermal growth factor receptor kinase substrate 8	4	91.736	3.91325	5.29945
P97310	Mcm2	DNA replication licensing factor MCM2	12.5	102.08	3.31451	4.7285
Q9Z0R9	Fads2	Fatty acid desaturase 2	5.9	52.387	4.22038	3.90501
Q5U458	Dnajc11	DnaJ homolog subfamily C member 11	12.5	63.232	2.14291	3.1889
Q91YU8	Ppan	Suppressor of SWI4 1 homolog	15.5	52.755	2.79653	3.17394
Q9JJT9	Phax	Phosphorylated adapter RNA export protein	7	43.247	3.03844	3.13923
Q8BMC4	Nop9	Nucleolar protein 9	5.3	70.046	2.00273	3.12526
Q8CBC8	Bcat1	Branched-chain-amino-acid aminotransferase	7.9	49.9	3.87031	3.05328
Q9CQ43	Dut		21.6	17.384	3.06683	2.93036
P13864	Dnmt1	DNA (cytosine-5)-methyltransferase 1	7.8	183.19	2.77135	2.8536
Q9D0G0	Mrps30	28S ribosomal protein S30, mitochondrial	14.9	49.939	1.27242	2.73699
A0A5H1ZRK8		Ig kappa chain C region	20.6	11.778	3.86746	2.71167
P49718	Mcm5	DNA replication licensing factor MCM5	17.7	82.406	6.17531	2.70517
Q9D1G2	Pmvk	Phosphomevalonate kinase	9.4	21.916	1.98987	2.65114
Q9CWZ3	Rbm8a	RNA-binding protein 8A	10.9	19.889	1.46395	2.60649
P18155	Mthfd2	Bifunctional methylenetetrahydrofolate dehydrogenase/cyclohydrolase, mitochondrial	19.4	37.863	4.96865	2.59512
Q9ESU7	Slc1a5	Amino acid transporter	15.3	58.422	1.52385	2.58223
P97930	Dtymk	Thymidylate kinase	11.8	23.914	2.77923	2.5329
Q8VEE4	Rpa1	Replication protein A 70 kDa DNA-binding subunit	7.7	69.036	1.38824	2.50024
Q3TJZ6	Fam98a	Protein FAM98A	11.5	55.055	1.19254	2.49728
Q7TQK1	Ints7	Integrator complex subunit 7	3.4	106.86	1.91184	2.49296
Q3UYU2	Trmt2a	tRNA (uracil-5-)-methyltransferase homolog A	4.7	67.488	2.57896	2.49027
Q6ZQ58	Larp1	La-related protein 1	4.5	121.12	1.95368	2.47001
P49717	Mcm4	DNA replication licensing factor MCM4	13.2	96.735	3.7413	2.46733
O35130	Emg1	Ribosomal RNA small subunit methyltransferase NEP1	17.2	26.974	2.08962	2.41968
Q924C1	Xpo5	Exportin-5	5.4	136.97	1.81249	2.4049
Q8VDF2	Uhrf1	E3 ubiquitin-protein ligase UHRF1	3.7	88.303	2.3436	2.39479
P97377	Cdk2	Cyclin-dependent kinase 2	11	38.978	1.94625	2.38743
Q8BY71	Hat1	Histone acetyltransferase type B catalytic subunit	15.9	49.278	5.46324	2.36622
O55028	Bckdk	[3-methyl-2-oxobutanoate dehydrogenase [lipoamide]] kinase, mitochondrial	5.3	46.587	2.10609	2.35815
P07742	Rrm1	Ribonucleoside-diphosphate reductase large subunit	18.1	90.209	4.02202	2.33134
Q8K301	Ddx52	Probable ATP-dependent RNA helicase DDX52	6.9	67.473	1.31398	2.30047
Q8BGS2	Bola2	BolA-like protein 2	43	10.214	0.980383	2.28256
P61028	Rab8b	Ras-related protein Rab-8B	15.9	23.603	2.07708	2.28031
Q5SYD0	Myo1d	Unconventional myosin-Id	7.1	116.08	1.20581	2.25712
Q91VX2	Ubap2	Ubiquitin-associated protein 2	4.9	117.96	1.56316	2.24307
A0A286YDA2	Nolc1		8.6	73.427	5.12767	2.2314
Q01320	Top2a	DNA topoisomerase 2-alpha	5.6	172.79	3.79792	2.20015
Q99J62	Rfc4	Replication factor C subunit 4	14	39.866	1.19636	2.1747
Q8BTY2	Slc4a7	Sodium bicarbonate cotransporter 3	4.4	116.51	1.13512	2.17445
Q80X85	Mrps7	28S ribosomal protein S7, mitochondrial	10.3	28.062	2.53265	2.16258
Q8CG48	Smc2	Structural maintenance of chromosomes protein 2	2.3	134.24	3.04341	2.14742
P25206	Mcm3	DNA replication licensing factor MCM3	20.2	91.545	4.08416	2.11942
Q6A026	Pds5a	Sister chromatid cohesion protein PDS5 homolog A	3.4	150.33	0.950107	2.11594
Q5SW19	Cluh	Clustered mitochondria protein homolog	5.8	148.07	1.79713	2.10084
Q921N6	Ddx27	Probable ATP-dependent RNA helicase DDX27	3.8	85.938	1.92201	2.09854
S4R1Y5	Rpf2	Ribosome production factor 2 homolog	12.5	29.66	1.86467	2.03382
O88986	Gcat	2-amino-3-ketobutyrate coenzyme A ligase, mitochondrial	22.4	44.93	1.27271	2.03216
Q62193	Rpa2	Replication protein A 32 kDa subunit	15.9	29.718	1.39699	1.993
P58242	Smpdl3b	Acid sphingomyelinase-like phosphodiesterase 3b	15.4	51.599	1.67586	1.98901
P55821	Stmn2	Stathmin-2	10.6	20.828	2.38153	1.98738
A0A087WSF5	Lrrfip1	Leucine-rich repeat flightless-interacting protein 1	14.6	37.022	1.94604	1.96682
Q99JX7	Nxf1	Nuclear RNA export factor 1	6.3	70.299	1.05771	1.96395
Q9EST4	Psmg2	Proteasome assembly chaperone 2	6.1	29.524	2.14774	1.96128
A8Y5E9	Zbtb8os	Protein archease	16.2	15.677	2.71375	1.94943
P20664	Prim1	DNA primase small subunit	6.2	49.295	1.17566	1.93391
Q9EP97	Senp3	Sentrin-specific protease 3	4.6	64.402	0.908348	1.92439
Q9DCG9	Trmt112	Multifunctional methyltransferase subunit TRM112-like protein	20	14.141	1.1445	1.88125
Q9D5V5	Cul5	Cullin-5	5.4	90.973	1.65282	1.87116
Q80TM9	Nisch	Nischarin	5.4	175.01	1.20098	1.86555
Q99MD9	Nasp	Nuclear autoantigenic sperm protein	7.2	83.953	5.57074	1.83649
Q8JZK9	Hmgcs1	Hydroxymethylglutaryl-CoA synthase, cytoplasmic	14.8	57.568	3.0863	1.79655
Q91VU7	Pus7		3.3	74.792	1.75111	1.78797
Q7TND5	Rpf1	Ribosome production factor 1	9.2	40.036	1.74732	1.76823
Q9D8M4	Rpl7l1	60S ribosomal protein L7-like 1	19.5	28.543	1.77096	1.76327
Q9QUR7	Pin1	Peptidyl-prolyl cis-trans isomerase NIMA-interacting 1	20.6	18.37	3.31769	1.75332
P30681	Hmgb2	High mobility group protein B2	39	24.162	3.21388	1.74826
Q8K4I3	Arhgef6	Rho guanine nucleotide exchange factor 6	2.6	87.051	1.19407	1.74164
Q9CYA6	Zcchc8	Zinc finger CCHC domain-containing protein 8	4.5	78.025	1.9185	1.74013
P97452	Bop1	Ribosome biogenesis protein BOP1	22.3	82.545	1.98141	1.73992
Q9ERK4	Cse1l	Exportin-2	17.5	110.45	2.37797	1.73969
E9QAE3	Btaf1		0.9	207.05	1.8306	1.73964
P52293	Kpna2	Importin subunit alpha-1	13.6	57.927	2.39199	1.70496
Q8CCS6	Pabpn1	Polyadenylate-binding protein 2	8.9	32.296	3.06965	1.70189
Q99N84	Mrps18b	28S ribosomal protein S18b, mitochondrial	7.9	28.702	1.77181	1.67846
P62821	Rab1A	Ras-related protein Rab-1A	56.1	22.677	1.41356	1.66722
Q6A4J8	Usp7	Ubiquitin carboxyl-terminal hydrolase 7	8.5	128.47	1.45916	1.65256
Q810V0	Mphosph10	U3 small nucleolar ribonucleoprotein protein MPP10	2.9	78.734	1.24763	1.65169
Q9CWL8	Ctnnbl1	Beta-catenin-like protein 1	7.3	64.979	1.98656	1.63963
Q9D0Q7	Mrpl45	39S ribosomal protein L45, mitochondrial	16.3	35.41	1.19964	1.63925
Q64281	Lilrb4	Leukocyte immunoglobulin-like receptor subfamily B member 4	12.8	37.544	1.46323	1.62313
P97311	Mcm6	DNA replication licensing factor MCM6	12.4	92.866	3.12054	1.60275
Q8R2Y8	Ptrh2	Peptidyl-tRNA hydrolase 2, mitochondrial	27.6	19.526	1.43423	1.59188
Q8BVQ5	Ppme1	Protein phosphatase methylesterase 1	5.7	42.256	1.66083	1.58468
Q8BX17	Gemin5	Gem-associated protein 5	1.6	166.59	1.15591	1.57928
Q5RL20	Mrpl43	39S ribosomal protein L43, mitochondrial	14.5	17.877	1.55609	1.57247
Q9D0M0	Exosc7	Exosome complex exonuclease RRP42	14.1	31.825	1.62145	1.56335
E9PVX6	Mki67		1	350.86	3.10928	1.55244
Q99LS3	Psph	Phosphoserine phosphatase	22.2	25.096	2.40996	1.55104
Q61881	Mcm7	DNA replication licensing factor MCM7	11.7	81.21	2.09508	1.54268
P54227	Stmn1	Stathmin	23.5	17.274	3.77984	1.52234
Q9CQT2	Rbm7	RNA-binding protein 7	8.7	30.148	1.7679	1.4937
Q9D0F6	Rfc5	Replication factor C subunit 5	10	38.096	1.62697	1.49344
Q9ESZ8	Gtf2i	General transcription factor II-I	2.2	112.26	1.34998	1.48796
P09450	Junb	Transcription factor jun-B	10.8	35.765	2.96594	1.4825
P21447	Abcb1a	Multidrug resistance protein 1A	3.8	140.64	2.23841	1.48175
Q9JJA4	Wdr12	Ribosome biogenesis protein WDR12	22.2	47.346	2.91926	1.45097
Q61024	Asns	Asparagine synthetase [glutamine-hydrolyzing]	25.5	64.282	3.26546	1.43176
E9Q3G8	Nup153		2.1	152.01	2.04408	1.42601
Q3UKV0	Eif2b3		9	49.801	2.27422	1.41543
Q64337	Sqstm1	Sequestosome-1	30.5	48.162	2.15671	1.38495
Q920B9	Supt16h	FACT complex subunit SPT16	9.5	119.82	2.4268	1.37793
Q8VEJ4	Nle1	Notchless protein homolog 1	8	53.133	1.87282	1.34535
Q6ZWR6	Syne1	Nesprin-1	0.3	1009.9	1.77176	1.32386
P11152	Lpl	Lipoprotein lipase	10.1	53.109	1.9656	1.31228
Q5XG71	Utp20	Small subunit processome component 20 homolog	1	317.74	1.97091	1.26917
Q9D7S7	Rpl22l1	60S ribosomal protein L22-like 1	19.7	14.467	2.88026	1.25636
Q8VHM5	Hnrnpr		18.7	70.887	2.32815	1.25068
Q8BKS9	Kiaa0020	Pumilio domain-containing protein KIAA0020	11.9	72.799	3.02187	1.2443
Q8BZA9	Tigar	Fructose-2,6-bisphosphatase TIGAR	13	29.19	2.24798	1.2323
Q922J9	Far1	Fatty acyl-CoA reductase 1	9.1	59.434	2.33038	1.20887
Q08943	Ssrp1	FACT complex subunit SSRP1	11.3	80.859	3.45779	1.20385
Q8K363	Ddx18	ATP-dependent RNA helicase DDX18	12.6	74.18	3.72991	1.20297
Q9JIK5	Ddx21	Nucleolar RNA helicase 2	30.4	93.55	4.15426	1.17905
Q9DCA5	Brix1	Ribosome biogenesis protein BRX1 homolog	11.9	41.241	3.11259	1.13164
Q60973	Rbbp7	Histone-binding protein RBBP7	22.6	47.789	4.40909	1.10849
P61255	Rpl26	60S ribosomal protein L26	38.6	17.258	2.87745	1.09595
P62806	Hist1h4a	Histone H4	68.9	11.367	3.22837	1.06569
Q9D554	Sf3a3	Splicing factor 3A subunit 3	13.2	58.841	3.90543	1.05655
Q99K85	Psat1	Phosphoserine aminotransferase	58.4	40.472	5.1843	1.05247
Q3THS6	Mat2a	S-adenosylmethionine synthase isoform type-2	29.6	43.688	4.30322	1.04272
Q6NS46	Pdcd11	Protein RRP5 homolog	3.5	207.78	3.58633	1.03871
Q8BK67	Rcc2	Protein RCC2	39.2	55.983	4.63214	1.00204
Q9JII6	Akr1a1	Alcohol dehydrogenase [NADP(+)]	68.9	36.586	3.97515	-1.01013
P01887	B2m	Beta-2-microglobulin	16	13.779	4.60166	-1.01503
Q63844	Mapk3	Mitogen-activated protein kinase 3	51.8	43.066	4.91921	-1.02828
Q9Z1Q5	Clic1	Chloride intracellular channel protein 1	78.8	27.013	3.70634	-1.02925
Q62418	Dbnl	Drebrin-like protein	23.4	48.699	3.59193	-1.03663
P47738	Aldh2	Aldehyde dehydrogenase, mitochondrial	63.4	56.537	4.61432	-1.04277
Q62422	Ostf1	Osteoclast-stimulating factor 1	53.5	23.782	4.01081	-1.05351
P10649	Gstm1	Glutathione S-transferase Mu 1	62.8	25.97	3.13856	-1.05957
Q80VQ0	Aldh3b1	Aldehyde dehydrogenase family 3 member B1	12	52.292	3.92062	-1.07957
O88958	Gnpda1	Glucosamine-6-phosphate isomerase 1	56.4	32.549	3.13934	-1.08845
Q99LB4	Capg	Macrophage-capping protein	55.6	38.768	6.35173	-1.09495
Q9R0P3	Esd	S-formylglutathione hydrolase	64.5	31.319	6.30899	-1.09988
Q8R0X7	Sgpl1	Sphingosine-1-phosphate lyase 1	31.2	63.676	3.9401	-1.10455
P10605	Ctsb	Cathepsin B	40.4	37.279	5.16591	-1.10493
K4DI63	Creg1		21.3	11.021	2.71539	-1.10981
P84096	Rhog	Rho-related GTP-binding protein RhoG	68.6	21.308	3.53718	-1.11157
P53810	Pitpna	Phosphatidylinositol transfer protein alpha isoform	29.5	31.893	4.42033	-1.11418
Q7TPR4	Actn1	Alpha-actinin-1	32.1	103.07	3.01333	-1.11897
Q9CQI6	Cotl1	Coactosin-like protein	60.6	15.944	3.00627	-1.11929
Q99LR1	Abhd12	Monoacylglycerol lipase ABHD12	19.6	45.269	2.48707	-1.12201
Q64727	Vcl	Vinculin	23.7	116.72	2.49723	-1.12359
Q8BVE3	Atp6v1h	V-type proton ATPase subunit H	31.7	55.854	3.45278	-1.13359
O88531	Ppt1	Palmitoyl-protein thioesterase 1	14.7	34.49	2.32998	-1.15359
Q9ERL7	Gmfg	Glia maturation factor gamma	54.9	16.748	2.54212	-1.16196
P49710	Hcls1	Hematopoietic lineage cell-specific protein	29.8	54.24	4.21929	-1.16514
Q7M6Y3	Picalm	Phosphatidylinositol-binding clathrin assembly protein	11.7	71.543	2.38072	-1.16529
E9QK48	Eml2	Echinoderm microtubule-associated protein-like 2	15.8	90.791	2.40333	-1.16705
P01897	H2-L	H-2 class I histocompatibility antigen, L-D alpha chain	22.4	40.711	5.10091	-1.17173
P14576	Srp54	Signal recognition particle 54 kDa protein	20.8	55.72	2.10365	-1.19705
P29416	Hexa	Beta-hexosaminidase subunit alpha	25.8	60.612	2.68829	-1.21089
P28798	Grn	Granulins	34.8	63.458	3.71034	-1.21142
Q9DB73	Cyb5r1	NADH-cytochrome b5 reductase 1	27.9	34.134	2.70299	-1.21939
Q9EQK5	Mvp	Major vault protein	35.7	95.923	5.38815	-1.22335
Q9DBS1	Tmem43	Transmembrane protein 43	13.8	44.783	4.30594	-1.25325
P47856	Gfpt1	Glutamine--fructose-6-phosphate aminotransferase [isomerizing] 1	33	78.538	5.16312	-1.25948
Q8VI36	Pxn	Paxillin	4.4	64.476	1.8413	-1.26561
Q9Z1E4	Gys1	Glycogen [starch] synthase, muscle	11.8	83.926	2.37919	-1.28443
Q8K2C9	Hacd3	Very-long-chain (3R)-3-hydroxyacyl-CoA dehydratase 3	11.9	43.131	1.80506	-1.30354
Q8C845	Efhd2	EF-hand domain-containing protein D2	41.7	26.8	2.8572	-1.30693
Q60854	Serpinb6	Serpin B6	34.9	42.598	3.31134	-1.31047
O08997	Atox1	Copper transport protein ATOX1	58.8	7.3384	3.64097	-1.31895
Q8K2Q7	Brox	BRO1 domain-containing protein BROX	13.6	46.201	3.72794	-1.3451
P21300	Akr1b7	Aldose reductase-related protein 1	11.1	35.988	2.34398	-1.35262
Q9Z0P5	Twf2	Twinfilin-2	27.8	39.47	2.04893	-1.36333
P43883	Plin2	Perilipin-2	14.1	46.646	2.60376	-1.36735
Q3TRM8	Hk3	Hexokinase-3	39.6	100.1	5.13293	-1.37607
O35405	Pld3	Phospholipase D3	4.5	54.388	1.77822	-1.37946
Q99K51	Pls3	Plastin-3	31.6	70.741	3.30129	-1.38215
Q9WUM3	Coro1b	Coronin-1B	28.1	53.912	4.31766	-1.387
P47857	Pfkm	ATP-dependent 6-phosphofructokinase, muscle type	14.6	85.268	1.57638	-1.40296
Q91ZE0	Tmlhe	Trimethyllysine dioxygenase, mitochondrial	13.8	49.609	1.64473	-1.40822
Q80TY0	Fnbp1	Formin-binding protein 1	3.4	71.343	1.41888	-1.41063
P12265	Gusb	Beta-glucuronidase	35.5	74.194	4.6655	-1.41437
Q9D7N9	Apmap	Adipocyte plasma membrane-associated protein	13	46.434	1.46951	-1.42115
P63254	Crip1	Cysteine-rich protein 1	55.8	8.5497	2.99185	-1.45131
Q9CQW1	Ykt6	Synaptobrevin homolog YKT6	23.2	22.314	2.69057	-1.45858
Q9D0F9	Pgm1	Phosphoglucomutase-1	49.1	61.417	3.98942	-1.45954
Q9WV54	Asah1	Acid ceramidase	22.6	44.669	3.32109	-1.46885
Q8R4N0	Clybl	Citrate lyase subunit beta-like protein, mitochondrial	13	37.548	1.31408	-1.46945
P14901	Hmox1	Heme oxygenase 1	57.4	32.928	3.84001	-1.46953
Q99KC8	Vwa5a	von Willebrand factor A domain-containing protein 5A	30.9	87.142	5.25458	-1.47871
Q9QUH0	Glrx	Glutaredoxin-1	30.8	11.871	4.33832	-1.50476
Q9QZ08	Nagk	N-acetyl-D-glucosamine kinase	14	37.268	1.79602	-1.51024
Q9WUR9	Ak4	Adenylate kinase 4, mitochondrial	17.9	25.061	2.18909	-1.51352
Q8R1F5	Hyi	Putative hydroxypyruvate isomerase	6.9	30.448	1.4648	-1.51457
P17095	Hmga1	High mobility group protein HMG-I/HMG-Y	23.4	11.614	3.80097	-1.51927
P58681	Tlr7	Toll-like receptor 7	5.5	121.84	3.41867	-1.52702
Q61543	Glg1	Golgi apparatus protein 1	10.3	133.73	3.38293	-1.52831
O70480	Vamp4	Vesicle-associated membrane protein 4	23.4	16.353	1.51826	-1.54077
Q91ZJ5	Ugp2	UTP--glucose-1-phosphate uridylyltransferase	32.9	56.979	2.5307	-1.54868
Q91X51	Gorasp1	Golgi reassembly-stacking protein 1	8.7	46.882	1.63938	-1.54996
Q9EQ32	Pik3ap1	Phosphoinositide 3-kinase adapter protein 1	3.9	90.927	1.11273	-1.57961
Q8CBW3	Abi1	Abl interactor 1	10.8	52.287	1.75768	-1.5803
Q62433	Ndrg1	Protein NDRG1	42.1	43.008	4.41446	-1.60074
P97808	Fxyd5	FXYD domain-containing ion transport regulator 5	28.1	19.454	2.12623	-1.60923
Q8VI75	Ipo4	Importin-4	10.7	119.27	1.86805	-1.62813
O09159	Man2b1	Lysosomal alpha-mannosidase	8.7	114.65	2.97705	-1.63084
Q9Z1G4	Atp6v0a1	V-type proton ATPase 116 kDa subunit a isoform 1	14.9	96.466	2.1626	-1.64026
Q2TBA3	Malt1	Mucosa-associated lymphoid tissue lymphoma translocation protein 1 homolog	6.7	93.215	2.73141	-1.64545
Q6P9Q6	Fkbp15	FK506-binding protein 15	4	132.96	1.77229	-1.64749
S4R1W8	Gapdh		58.2	6.223	2.59772	-1.67002
Q18PI6	Cd84	SLAM family member 5	9.4	37.378	1.40829	-1.68002
P28740	Kif2a	Kinesin-like protein KIF2A	2.4	79.755	1.73615	-1.69595
Q8K4Z3	Apoa1bp	NAD(P)H-hydrate epimerase	18.8	30.972	2.25338	-1.69772
Q920Q4	Vps16	Vacuolar protein sorting-associated protein 16 homolog	4.6	94.927	2.49684	-1.69958
P23780	Glb1	Beta-galactosidase	7.3	73.12	1.13156	-1.70133
Q8BG07	Pld4	Phospholipase D4	29.4	56.153	3.95651	-1.70666
O70469	Dok2	Docking protein 2	15.5	45.522	3.12612	-1.71747
O35604	Npc1	Niemann-Pick C1 protein	2.6	142.88	1.16508	-1.72312
Q9QZD8	Slc25a10	Mitochondrial dicarboxylate carrier	25.8	31.715	1.13899	-1.74004
O35143	Atpif1	ATPase inhibitor, mitochondrial	7.5	12.159	2.23466	-1.74502
Q8CCH2	Nhlrc3	NHL repeat-containing protein 3	7.5	38.195	1.81463	-1.77627
P18242	Ctsd	Cathepsin D	41.7	44.953	5.62203	-1.808
P97352	S100a13	Protein S100-A13	20.4	11.158	3.71122	-1.81449
Q3U1U4	Itgam	Integrin alpha-M	24.2	135.94	6.36178	-1.82099
E9Q5F4	Actb		85.3	29.442	1.4057	-1.82743
Q8R2Q8	Bst2	Bone marrow stromal antigen 2	11.6	19.152	2.14802	-1.82842
Q91ZX7	Lrp1	Prolow-density lipoprotein receptor-related protein 1	14.5	504.74	5.81089	-1.83292
Q3UBG2	Pid1	PTB-containing, cubilin and LRP1-interacting protein	20.7	24.784	1.0105	-1.8433
P54116	Stom	Erythrocyte band 7 integral membrane protein	33.8	31.375	4.9058	-1.85323
P11835	Itgb2	Integrin beta-2	27.4	85.025	5.60796	-1.85913
O35639	Anxa3	Annexin A3	60.4	36.384	4.94329	-1.86356
Q9CQW9	Ifitm3	Interferon-induced transmembrane protein 3	48.2	14.954	4.46507	-1.86737
P07356	Anxa2	Annexin A2	72.3	38.676	5.77579	-1.87674
Q8BMD8	Slc25a24	Calcium-binding mitochondrial carrier protein SCaMC-1	23.2	52.901	2.556	-1.90514
Q8K3G9	Appl2	DCC-interacting protein 13-beta	11.9	73.853	2.80496	-1.91132
Q62048	Pea15	Astrocytic phosphoprotein PEA-15	20	15.054	2.53389	-1.93978
Q8C7X2	Emc1	ER membrane protein complex subunit 1	12.4	111.6	1.35217	-1.94544
Q8VI94	Oasl1	2-5-oligoadenylate synthase-like protein 1	38.9	59.088	1.86386	-1.94736
Q61830	Mrc1	Macrophage mannose receptor 1	6.5	164.98	2.64115	-1.95799
Q9R059	Fhl3	Four and a half LIM domains protein 3	13.8	31.794	1.68364	-1.96609
Q8R0J2	Mpdu1	Mannose-P-dolichol utilization defect 1 protein	8.1	26.438	3.78624	-1.96836
Q9R1Q7	Plp2	Proteolipid protein 2	17.8	16.607	1.14414	-1.98615
Q99P72	Rtn4	Reticulon-4	8.3	126.61	4.9364	-1.98749
E9PUA7	Tpd52	Tumor protein D52	50.5	21.133	3.9139	-2.02669
Q9R0X4	Acot9	Acyl-coenzyme A thioesterase 9, mitochondrial	12.5	50.56	1.24176	-2.03793
Q91XV3	Basp1	Brain acid soluble protein 1	29.6	22.086	2.1428	-2.03861
P42225	Stat1	Signal transducer and activator of transcription 1	33.1	87.196	2.66937	-2.05135
P63213	Gng2	Guanine nucleotide-binding protein G(I)/G(S)/G(O) subunit gamma-2	59.2	7.8501	2.41904	-2.05136
Q9ERB0	Snap29	Synaptosomal-associated protein 29	16.5	29.572	2.73399	-2.0758
Q62523	Zyx	Zyxin	5	60.545	2.55168	-2.07791
P48774	Gstm5	Glutathione S-transferase Mu 5	8	26.635	3.71732	-2.10318
Q8R180	Ero1l	ERO1-like protein alpha	61.6	54.084	4.62929	-2.13928
E0CZ22	Mroh1		5.7	181.79	2.98265	-2.17455
A0A0R4J138	Arsb	Arylsulfatase B	15	59.704	5.31132	-2.18656
Q9QY06	Myo9b	Unconventional myosin-IXb	4.7	238.83	2.24393	-2.1889
P10922	H1f0	Histone H1.0	10.8	20.861	2.67035	-2.2367
Q61584	Fxr1	Fragile X mental retardation syndrome-related protein 1	5	76.221	3.91073	-2.25045
P17710	Hk1	Hexokinase-1	23.6	108.3	2.97505	-2.25341
P05063	Aldoc	Fructose-bisphosphate aldolase C	65.3	39.394	3.62967	-2.28205
P30355	Alox5ap	Arachidonate 5-lipoxygenase-activating protein	13	18.136	3.21913	-2.28798
P97384	Anxa11	Annexin A11	3.4	54.079	1.66156	-2.29807
Q3TC93	Hs1bp3	HCLS1-binding protein 3	13.4	43.691	2.15428	-2.30213
Q4LDD4	Arap1	Arf-GAP with Rho-GAP domain, ANK repeat and PH domain-containing protein 1	6.2	162.27	2.81363	-2.31154
Q8K1X4	Nckap1l		2.3	128.9	2.64283	-2.31231
Q9R233	Tapbp	Tapasin	11.8	49.736	2.38557	-2.31912
Q571E4	Galns	N-acetylgalactosamine-6-sulfatase	8.8	57.673	1.47503	-2.32596
P08905	Lyz2	Lysozyme C-2	60.8	16.689	4.1591	-2.34026
O89023	Tpp1	Tripeptidyl-peptidase 1	7.5	61.341	6.00581	-2.34185
Q9R0E2	Plod1	Procollagen-lysine,2-oxoglutarate 5-dioxygenase 1	2.9	83.594	3.24658	-2.34656
Q8K2Q0	Commd9	COMM domain-containing protein 9	13.6	21.85	1.42049	-2.37501
P70158	Smpdl3a	Acid sphingomyelinase-like phosphodiesterase 3a	12.6	49.857	2.21156	-2.40193
P35123	Usp4	Ubiquitin carboxyl-terminal hydrolase 4	9.5	108.34	1.48542	-2.4262
Q6A065	Cep170	Centrosomal protein of 170 kDa	2.2	175.05	1.63734	-2.43418
Q8BYW1	Arhgap25	Rho GTPase-activating protein 25	16.5	73.382	2.08306	-2.45742
Q8VI93	Oas3	2-5-oligoadenylate synthase 3	6.3	126.33	3.53763	-2.46746
Q923D2	Blvrb	Flavin reductase (NADPH)	44.7	22.197	4.86259	-2.47655
Q9ET22	Dpp7	Dipeptidyl peptidase 2	4.2	56.253	2.11613	-2.51936
Q8BWZ3	Naa25	N-alpha-acetyltransferase 25, NatB auxiliary subunit	3.9	111.71	0.984328	-2.53464
P99029	Prdx5	Peroxiredoxin-5, mitochondrial	57.6	21.897	5.76317	-2.54725
P19973	Lsp1	Lymphocyte-specific protein 1	29.4	36.713	2.43571	-2.55951
O08529	Capn2	Calpain-2 catalytic subunit	7.4	79.871	2.02236	-2.57222
Q3TBT3	Tmem173	Stimulator of interferon genes protein	13.2	42.829	1.37378	-2.59823
P13020	Gsn	Gelsolin	38.2	85.941	6.77047	-2.61029
P25085	Il1rn	Interleukin-1 receptor antagonist protein	32.6	20.274	1.34191	-2.64574
E9Q555	Rnf213	E3 ubiquitin-protein ligase RNF213	10.7	584.78	2.29962	-2.65052
Q9EPE9	Atp13a1	Manganese-transporting ATPase 13A1	5.4	132.39	2.0315	-2.70619
Q62159	Rhoc	Rho-related GTP-binding protein RhoC	37.8	22.006	4.24393	-2.78368
F7CVJ5	Ahnak2		25	115.14	3.24033	-2.79632
Q6Q899	Ddx58	Probable ATP-dependent RNA helicase DDX58	14.7	105.97	5.66293	-2.8487
Q60648	Gm2a	Ganglioside GM2 activator	8.8	20.824	3.20751	-2.91063
Q6P549	Inppl1	Phosphatidylinositol 3,4,5-trisphosphate 5-phosphatase 2	8	138.97	3.0306	-2.92628
P0DOV2	Ifi204	Interferon-activable protein 204	30.2	69.437	2.0196	-2.93394
Q07797	Lgals3bp	Galectin-3-binding protein	25.3	64.49	2.9911	-2.98129
A6PWS5	Gsn		23.1	28.059	3.41809	-3.0182
Q00519	Xdh	Xanthine dehydrogenase/oxidase	1.5	146.56	4.84105	-3.13235
P14069	S100a6	Protein S100-A6	19.1	10.051	3.15301	-3.14816
Q9R112	Sqrdl	Sulfide:quinone oxidoreductase, mitochondrial	33.1	50.282	2.40801	-3.15156
P17563	Selenbp1	Selenium-binding protein 1	30.5	52.513	3.49054	-3.61877
Q3UW53	Fam129a	Protein Niban	15.6	102.65	3.86451	-3.66312
P09581	Csf1r	Macrophage colony-stimulating factor 1 receptor	5.8	109.18	3.45239	-3.69088
Q8BV66	Ifi44	Interferon-induced protein 44	12.8	47.852	3.21463	-3.70496
P48025	Syk	Tyrosine-protein kinase SYK	6.7	71.376	1.32143	-3.86384
Q61549	Emr1	EGF-like module-containing mucin-like hormone receptor-like 1	11.8	102.13	3.38534	-3.91496
Q9ER38	Tor3a	Torsin-3A	11.7	43.813	3.49584	-3.91586
Q9DBL1	Acadsb	Short/branched chain specific acyl-CoA dehydrogenase, mitochondrial	11.1	47.874	2.85629	-4.2626
E9Q6R7	Utrn		0.6	392.7	1.09533	-4.27803
Q8BFZ3	Actbl2	Beta-actin-like protein 2	32.7	42.004	0.889739	-4.73976
Q61176	Arg1	Arginase-1	55.4	34.807	4.35887	-7.67359
Q8BH61	F13a1	Coagulation factor XIII A chain	28.7	83.206	6.73491	-8.07515

## Sheet: Sheet2
Uniprot Protein IDs		Gene name		Protein name						Protein IDs			Gene names		Protein names		Uniprot Protein IDs		Uniprot Protein IDs				Gene name		Protein name
P21447	P06795	Abcb1a	Abcb1b	Multidrug resistance protein 1A	Multidrug resistance protein 1B	Multidrug resistance protein 3				Q07797	E9Q5X5	F6VRP8	Lgals3bp		Galectin-3-binding protein		P52293		Q8BH61				F13a1		Coagulation factor XIII A chain
Q99LR1	D6RFU2	Abhd12		Monoacylglycerol lipase ABHD12						P52293			Kpna2		Importin subunit alpha-1		P09581	P05532	Q99LX0	A2A813	A2A815	A2A817	Park7		Protein deglycase DJ-1
Q8CBW3	B7ZCU2	Abi1		Abl interactor 1						Q8BV66			Ifi44		Interferon-induced protein 44		Q07797	E9Q5X5	P57780	A0A1L1SV25	E9Q2W9	A0A1L1SVJ6	Actn4		Alpha-actinin-4
Q9DBL1	E9Q5L3	Acadsb		Short/branched chain specific acyl-CoA dehydrogenase, mitochondrial						Q9ER38	M0QWH2		Tor3a		Torsin-3A		Q8BV66		P70296	D3Z1V4	D6RHS6		Pebp1		Phosphatidylethanolamine-binding protein 1	Hippocampal cholinergic neurostimulating peptide
Q9R0X4	Q32MW3	Acot9	Acot10	Acyl-coenzyme A thioesterase 9, mitochondrial	Acyl-coenzyme A thioesterase 10, mitochondrial					P09581	P05532		Csf1r		Macrophage colony-stimulating factor 1 receptor		Q60996	A0A1Y7VIR0	Q60864				Stip1		Stress-induced-phosphoprotein 1
E9Q5F4	G3UZ07	Actb	Actg1							Q8K2Q0			Commd9		COMM domain-containing protein 9		Q61830		P28352	F6QA74	D3Z124	D3Z6R9	Apex1		DNA-(apurinic or apyrimidinic site) lyase	DNA-(apurinic or apyrimidinic site) lyase, mitochondrial
Q8BFZ3		Actbl2		Beta-actin-like protein 2						P70158			Smpdl3a		Acid sphingomyelinase-like phosphodiesterase 3a		P42225	Q8C3V4	G3X8T3	P16675	A2A5J9	A2A5J8	Ctsa		Carboxypeptidase	Lysosomal protective protein	Lysosomal protective protein 32 kDa chain	Lysosomal protective protein 20 kDa chain
Q7TPR4	A1BN54	Actn1		Alpha-actinin-1						Q5BLK4	E9PUA2	A0A286YCY9	Zcchc6		Terminal uridylyltransferase 7		Q60648		Q61176				Arg1		Arginase-1
Q61549	A0A3B2WB94	Emr1		EGF-like module-containing mucin-like hormone receptor-like 1						E9Q555	A0A171EBL2		Rnf213		E3 ubiquitin-protein ligase RNF213		O08573	B1AQR8	Q8K183				Pdxk		Pyridoxal kinase
Q9WUR9	A2ARF6	Ak4		Adenylate kinase 4, mitochondrial						Q9Z0M5			Lipa		Lysosomal acid lipase/cholesteryl ester hydrolase		K4DI63		Q9CXW3	A0A0A6YY29			Cacybp		Calcyclin-binding protein
Q9JII6	B1AXW3	Akr1a1		Alcohol dehydrogenase [NADP(+)]						P35492	F8WH73		Hal		Histidine ammonia-lyase		Q3U0V2	D6RCI0	O09061	A0A338P7C0	A0A338P7F1		Psmb1		Proteasome subunit beta type-1
P21300		Akr1b7		Aldose reductase-related protein 1						Q9EPV8	E0CY91	E0CYW1	Ubl5		Ubiquitin-like protein 5		P49300	A2CF65	Q99L47	F8WJK8	E9Q1X9	E9Q1V0	St13		Hsc70-interacting protein
P47738	A0A0G2JEU1	Aldh2		Aldehyde dehydrogenase, mitochondrial						P35831			Ptpn12		Tyrosine-protein phosphatase non-receptor type 12				P23492	Q543K9	A0A2I3BQH2	Q9D8C9	Pnp		Purine nucleoside phosphorylase
Q80VQ0		Aldh3b1		Aldehyde dehydrogenase family 3 member B1						P42225	Q8C3V4	A0A087WSP5	Stat1		Signal transducer and activator of transcription 1	Signal transducer and activator of transcription			Q6ZWY8	A0A0N4SVF0			Tmsb10		Thymosin beta-10
P05063		Aldoc		Fructose-bisphosphate aldolase C						Q5SW19	A0A0R4J140	Z4YLI8	Cluh		Clustered mitochondria protein homolog				Q01853				Vcp		Transitional endoplasmic reticulum ATPase
P30355	A0A0J9YUC8	Alox5ap		Arachidonate 5-lipoxygenase-activating protein						P48774	E9PV63		Gstm5		Glutathione S-transferase Mu 5				Q61598	A0A1Y7VL99	A0A1Y7VLG4		Gdi2		Rab GDP dissociation inhibitor beta
P97384	D3Z7U0	Anxa11		Annexin A11	Annexin					P56542	D3Z512	D3Z5U3	Dnase2	Dnase2a	Deoxyribonuclease-2-alpha				P00493				Hprt1		Hypoxanthine-guanine phosphoribosyltransferase
P07356	B0V2N7	Anxa2		Annexin A2	Annexin					Q9CQW9	Q99J93	A0A1B0GT68	Ifitm3		Interferon-induced transmembrane protein 3				P63158	A0A0J9YUD8	A0A0J9YUZ4	D3YZ18	Hmgb1		High mobility group protein B1
O35639	Q3TET3	Anxa3		Annexin A3	Annexin					Q61830			Mrc1		Macrophage mannose receptor 1				P68037	A0A338P7E5	A0A338P786	A0A338P702	Ube2l3		Ubiquitin-conjugating enzyme E2 L3
Q9D7N9		Apmap		Adipocyte plasma membrane-associated protein						P08905			Lyz2		Lysozyme C-2				O88844	A0A087WPT4	A0A087WRS9	D3YVY3	Idh1		Isocitrate dehydrogenase [NADP] cytoplasmic
Q8K3G9		Appl2		DCC-interacting protein 13-beta						Q8BH61			F13a1		Coagulation factor XIII A chain				Q8BFZ3				Actbl2		Beta-actin-like protein 2
Q4LDD4	E9PUB0	Arap1		Arf-GAP with Rho-GAP domain, ANK repeat and PH domain-containing protein 1						O08573	B1AQR8	G3X9T7	Lgals9		Galectin-9	Galectin			Q99PT1				Arhgdia		Rho GDP-dissociation inhibitor 1
Q61176		Arg1		Arginase-1						Q61549	A0A3B2WB94		Emr1		EGF-like module-containing mucin-like hormone receptor-like 1				P26883	F6X9I3			Fkbp1a		Peptidyl-prolyl cis-trans isomerase FKBP1A
Q8BYW1		Arhgap25		Rho GTPase-activating protein 25						O89086	Q8BG13	S4R2M6	Rbm3		RNA-binding protein 3				D3Z2H9	E9Q5J9	P58774	S4R2U0	Tpm3-rs7	Tpm3
Q8K4I3	H3BJ53	Arhgef6		Rho guanine nucleotide exchange factor 6						Q64281	A0A1W2P7X1	A0A1W2P7F3	Lilrb4	Gp49a	Leukocyte immunoglobulin-like receptor subfamily B member 4	Mast cell surface glycoprotein Gp49A			Q9EQU5	A2BE93	A2BE92		Set		Protein SET
A0A0R4J138	P50429	Arsb		Arylsulfatase B						Q9WVK4	Q8BH64		Ehd1		EH domain-containing protein 1				Q9D0F9	A2CEK3			Pgm1	Pgm2	Phosphoglucomutase-1
Q9WV54	D3Z505	Asah1		Acid ceramidase	Acid ceramidase subunit alpha	Acid ceramidase subunit beta				Q6A4J8	F8VPX1	E9PXY8	Usp7		Ubiquitin carboxyl-terminal hydrolase 7	Ubiquitin carboxyl-terminal hydrolase			Q9R1P3				Psmb2		Proteasome subunit beta type-2
Q61024	D3Z0C2	Asns		Asparagine synthetase [glutamine-hydrolyzing]						Q9JKY5			Hip1r		Huntingtin-interacting protein 1-related protein				Q9CY58	A0A0N4SV32	Q3UMP4	A0A0N4SWH2	Serbp1		Plasminogen activator inhibitor 1 RNA-binding protein
O08997		Atox1		Copper transport protein ATOX1						Q64337	D3YZJ1	F6VD69	Sqstm1		Sequestosome-1				Q60854	F8WIV2	K7E6F1	E9Q3Y1	Serpinb6	Serpinb6a	Serpin B6
Q9EPE9		Atp13a1		Manganese-transporting ATPase 13A1						Q9Z1M4	D3YWB8	Q8BSK8	Rps6kb2	Rps6kb1	Ribosomal protein S6 kinase beta-2	Ribosomal protein S6 kinase beta-1			Q9WVA4	A0A0A6YXG6	Q9R1Q8		Tagln2		Transgelin-2
O35143	E9PV44	Atpif1		ATPase inhibitor, mitochondrial						P97377	Q80YP0		Cdk2	Cdk3	Cyclin-dependent kinase 2	Cyclin-dependent kinase 3			P30681	A0A1B0GQX9			Hmgb2		High mobility group protein B2
Q9Z1G4	K3W4T3	Atp6v0a1		V-type proton ATPase 116 kDa subunit a isoform 1	V-type proton ATPase subunit a					P17809			Slc2a1		Solute carrier family 2, facilitated glucose transporter member 1				P04117				Fabp4		Fatty acid-binding protein, adipocyte
Q8BVE3	A0A0A6YX18	Atp6v1h		V-type proton ATPase subunit H						P61021			Rab5b		Ras-related protein Rab-5B				P08228				Sod1		Superoxide dismutase [Cu-Zn]
P01887		B2m		Beta-2-microglobulin						P22437			Ptgs1		Prostaglandin G/H synthase 1				P05201	F7ALS6			Got1		Aspartate aminotransferase, cytoplasmic
Q91XV3		Basp1		Brain acid soluble protein 1						P49300	A2CF65	F8WHB7	Clec10a	Mgl2	C-type lectin domain family 10 member A				O08709	Q6GT24	D3Z0Y2	Q8BG37	Prdx6		Peroxiredoxin-6
Q8CBC8	P24288	Bcat1		Branched-chain-amino-acid aminotransferase	Branched-chain-amino-acid aminotransferase, cytosolic					Q9D1M7			Fkbp11		Peptidyl-prolyl cis-trans isomerase FKBP11				Q61599	A0A0N4SVH4			Arhgdib		Rho GDP-dissociation inhibitor 2
O55028	D3Z7R0	Bckdk		[3-methyl-2-oxobutanoate dehydrogenase [lipoamide]] kinase, mitochondrial						Q5U458	E9Q8B3	A2A8D1	Dnajc11		DnaJ homolog subfamily C member 11				P53996	A0A0N4SVS6			Cnbp		Cellular nucleic acid-binding protein
Q923D2	E9PZC3	Blvrb		Flavin reductase (NADPH)						Q8BTY2	A0A286YDJ7	D3Y273	Slc4a7		Sodium bicarbonate cotransporter 3	Anion exchange protein			O35685				Nudc		Nuclear migration protein nudC
Q8BGS2		Bola2		BolA-like protein 2						Q9D2R8			Mrps33		28S ribosomal protein S33, mitochondrial				P10639				Txn		Thioredoxin
P97452		Bop1		Ribosome biogenesis protein BOP1						Q08509	Q3UGL1		Eps8		Epidermal growth factor receptor kinase substrate 8				Q9R1P0	E9PW69	E9Q0X0		Psma4		Proteasome subunit alpha type-4	Proteasome subunit alpha type
Q9DCA5	E9Q2V8	Brix1		Ribosome biogenesis protein BRX1 homolog															P53810	J3QQ30	J3QPW1	F8WGG5	Pitpna		Phosphatidylinositol transfer protein alpha isoform
Q8K2Q7	A0A0A6YWK4	Brox		BRO1 domain-containing protein BROX															Q9CPV4	E9Q197	F6ZTG3	E9Q055	Glod4		Glyoxalase domain-containing protein 4
Q8R2Q8		Bst2		Bone marrow stromal antigen 2															Q64674				Srm		Spermidine synthase
E9QAE3		Btaf1																	P14069				S100a6		Protein S100-A6
Q99LB4	P24452	Capg		Macrophage-capping protein															O08997				Atox1		Copper transport protein ATOX1
O08529		Capn2		Calpain-2 catalytic subunit															O55131	E9Q9F5	E9Q1G8		Septin7		Septin-7
Q18PI6	E9Q9E8	Cd84		SLAM family member 5															Q9JJU8				Sh3bgrl		SH3 domain-binding glutamic acid-rich-like protein
P97377	Q80YP0	Cdk2	Cdk3	Cyclin-dependent kinase 2	Cyclin-dependent kinase 3														P99026				Psmb4		Proteasome subunit beta type-4
Q6A065	H7BX26	Cep170		Centrosomal protein of 170 kDa															P97371	G3UXZ5	G3UXY0	G3X9K9	Psme1		Proteasome activator complex subunit 1
Q9Z1Q5		Clic1		Chloride intracellular channel protein 1															Q9WUU7				Ctsz		Cathepsin Z
Q5SW19	A0A0R4J140	Cluh		Clustered mitochondria protein homolog															P48428	A0A1Y7VJ48			Tbca		Tubulin-specific chaperone A
Q8R4N0		Clybl		Citrate lyase subunit beta-like protein, mitochondrial															Q9CYZ2	A2AUD5	Q3TAI4	Q3TUJ9	Tpd52l2		Tumor protein D54
Q8K2Q0		Commd9		COMM domain-containing protein 9															Q924B0	O55023	Q80ZJ2	A0A0A6YW07	Impa1		Inositol monophosphatase 1
Q9WUM3	A0A494B9Y4	Coro1b		Coronin-1B															Q9JKB3	B2RUF0	A0A0A0MQD2	Q9Z2C8	Ybx3		Y-box-binding protein 3
Q9CQI6	A0A1D5RLP1	Cotl1		Coactosin-like protein															Q91ZJ5				Ugp2		UTP--glucose-1-phosphate uridylyltransferase
K4DI63		Creg1																	Q7TPR4	A1BN54			Actn1		Alpha-actinin-1
P63254	A0A0G2JEK2	Crip1		Cysteine-rich protein 1															P46061	A0A2R8VHK9	A0A2R8W753		Rangap1		Ran GTPase-activating protein 1
Q9ERK4	E9Q1T9	Cse1l		Exportin-2															P05063				Aldoc		Fructose-bisphosphate aldolase C
P09581	P05532	Csf1r		Macrophage colony-stimulating factor 1 receptor															O88958	A0A494B9X2	D3Z0R5	A0A494BB68	Gnpda1		Glucosamine-6-phosphate isomerase 1
Q9CWL8		Ctnnbl1		Beta-catenin-like protein 1															Q9ESY9				Ifi30		Gamma-interferon-inducible lysosomal thiol reductase
P10605		Ctsb		Cathepsin B	Cathepsin B light chain	Cathepsin B heavy chain													P26041				Msn		Moesin
P18242	F8WIR1	Ctsd		Cathepsin D															P31786	Q4VWZ5	D3Z563	M0QWU8	Dbi		Acyl-CoA-binding protein
Q9D5V5	E9Q6Z0	Cul5		Cullin-5															Q9Z0N1	A2AAW9	Q9Z0N2		Eif2s3x	Eif2s3y	Eukaryotic translation initiation factor 2 subunit 3, X-linked	Eukaryotic translation initiation factor 2 subunit 3, Y-linked
Q9DB73	G3UZG6	Cyb5r1		NADH-cytochrome b5 reductase 1															Q9Z2U0	A0A338P7D7	Q9CWH6	B7ZMS4	Psma7		Proteasome subunit alpha type-7
Q62418		Dbnl		Drebrin-like protein															Q3U2G2	Q61316	A0A0N4SVU2		Hspa4		Heat shock 70 kDa protein 4
Q8K363	F6ZX28	Ddx18		ATP-dependent RNA helicase DDX18															Q99JW2	A0A1L1SS90	A0A0R4J050	A0A1L1SRC1	Acy1		Aminoacylase-1
Q9JIK5		Ddx21		Nucleolar RNA helicase 2															P14152	A0A5F8MPN8	B1ATQ3		Mdh1		Malate dehydrogenase, cytoplasmic
Q921N6	H3BLJ6	Ddx27		Probable ATP-dependent RNA helicase DDX27															Q61233	D3YZ25	D3YVW8	D3Z7D9	Lcp1		Plastin-2
Q8K301		Ddx52		Probable ATP-dependent RNA helicase DDX52															Q9CPU0	A0A494BAF7	A0A494BBE7	A0A494B970	Glo1		Lactoylglutathione lyase
Q6Q899	A2AP29	Ddx58		Probable ATP-dependent RNA helicase DDX58															Q05816				Fabp5		Fatty acid-binding protein, epidermal
Q5U458	E9Q8B3	Dnajc11		DnaJ homolog subfamily C member 11															E9Q7Q3	D3Z6I8	P21107	A0A0R4J1P2	Tpm3		Tropomyosin alpha-3 chain
P13864	J3QNW0	Dnmt1		DNA (cytosine-5)-methyltransferase 1	DNA (cytosine-5)-methyltransferase														Q3TW96	A0A1B0GST7			Uap1l1		UDP-N-acetylhexosamine pyrophosphorylase-like protein 1
O70469		Dok2		Docking protein 2															Q9D1A2	A0A494B9S3	A0A494B9U6		Cndp2		Cytosolic non-specific dipeptidase
Q9ET22		Dpp7		Dipeptidyl peptidase 2															Q5SUR0	F6RUL9			Pfas		Phosphoribosylformylglycinamidine synthase
P97930	D3Z3R3	Dtymk		Thymidylate kinase															P35492	F8WH73			Hal		Histidine ammonia-lyase
Q9CQ43	Q8VCG1	Dut																	Q11011	F6QYF8	E9Q039	E9Q6F4	Npepps		Puromycin-sensitive aminopeptidase
Q8C845	Q9D8Y0	Efhd2		EF-hand domain-containing protein D2															Q6ZQ38	D3YWC5			Cand1		Cullin-associated NEDD8-dissociated protein 1
Q3UKV0	B1AUN3	Eif2b3																	Q8K019	A0A087WRN1	A0A087WQA0	F8WI22	Bclaf1		Bcl-2-associated transcription factor 1
Q8C7X2	Z4YJW0	Emc1		ER membrane protein complex subunit 1															P26638	Q8C483	A2AFS0	A2AFS1	Sars		Serine--tRNA ligase, cytoplasmic
O35130	A0A0N4SUL6	Emg1		Ribosomal RNA small subunit methyltransferase NEP1															Q91VW3	I7HPY0			Sh3bgrl3		SH3 domain-binding glutamic acid-rich-like protein 3
E9QK48	Q7TNG5	Eml2		Echinoderm microtubule-associated protein-like 2															P70349	B0R1E3			Hint1		Histidine triad nucleotide-binding protein 1
Q08509	Q3UGL1	Eps8		Epidermal growth factor receptor kinase substrate 8															P10649	A2AE89	F6WHQ7	Q80W21	Gstm1		Glutathione S-transferase Mu 1								G5E8M7	D3YVP8	D3YVP9	E9PVM7
Q8R180	A0A2I3BPM1	Ero1l		ERO1-like protein alpha															Q3UM45	A0A087WRA7			Ppp1r7		Protein phosphatase 1 regulatory subunit 7
Q9R0P3	H3BKH6	Esd		S-formylglutathione hydrolase															Q9Z2W0	Q3TVK3	Q8BPW9	A0A087WS31	Dnpep		Aspartyl aminopeptidase
Q9D0M0	A0A1L1ST25	Exosc7		Exosome complex exonuclease RRP42															P61971				Nutf2		Nuclear transport factor 2
Q8BH61		F13a1		Coagulation factor XIII A chain															Q9ERL7	D3YY16	D3Z2F6		Gmfg		Glia maturation factor gamma
Q9Z0R9		Fads2		Fatty acid desaturase 2															Q8BKC5	Q8BIV3			Ipo5		Importin-5
Q3TJZ6	A0A3Q4EBV4	Fam98a		Protein FAM98A															Q8C1A5	A0A0R4IZY0			Thop1		Thimet oligopeptidase
Q922J9	D3Z5W6	Far1		Fatty acyl-CoA reductase 1															P03958				Ada		Adenosine deaminase
Q9R059	F2Z455	Fhl3		Four and a half LIM domains protein 3															P63254	A0A0G2JEK2			Crip1		Cysteine-rich protein 1
Q6P9Q6	Q80YW9	Fkbp15		FK506-binding protein 15	Peptidyl-prolyl cis-trans isomerase														Q64727	A0A286YDJ4			Vcl		Vinculin
Q80TY0	F6VVN1	Fnbp1		Formin-binding protein 1															P70670	Q60817			Naca		Nascent polypeptide-associated complex subunit alpha, muscle-specific form	Nascent polypeptide-associated complex subunit alpha
Q61584	A0A0H2UH27	Fxr1	Fxr2	Fragile X mental retardation syndrome-related protein 1															Q07797	E9Q5X5	F6VRP8		Lgals3bp		Galectin-3-binding protein
P97808	F8WJA1	Fxyd5		FXYD domain-containing ion transport regulator 5															P68254				Ywhaq		14-3-3 protein theta
Q571E4	Q8CC47	Galns		N-acetylgalactosamine-6-sulfatase															Q06138	Q9DB16			Cab39		Calcium-binding protein 39
S4R1W8		Gapdh																	P54822	E9Q242	E9Q3T7	E9Q0A0	Adsl		Adenylosuccinate lyase
O88986	E9PWY6	Gcat		2-amino-3-ketobutyrate coenzyme A ligase, mitochondrial															Q8C845	Q9D8Y0	Q9D4J1		Efhd2		EF-hand domain-containing protein D2
Q8BX17	A2AFQ9	Gemin5		Gem-associated protein 5															Q9Z0P5	A0A1L1SU53	A0A1L1STC8	A0A087WRG4	Twf2		Twinfilin-2
P47856	Q9Z2Z9	Gfpt1		Glutamine--fructose-6-phosphate aminotransferase [isomerizing] 1															P47753	Q5RKN9	A0A0G2JE27		Capza1		F-actin-capping protein subunit alpha-1
P23780	A0A1L1SSJ7	Glb1		Beta-galactosidase															O88543	F6YCA7	D3Z036		Cops3		COP9 signalosome complex subunit 3
Q61543	F8WHM5	Glg1		Golgi apparatus protein 1															P68510				Ywhah		14-3-3 protein eta
Q9QUH0	A0A1Y7VM65	Glrx		Glutaredoxin-1															Q9D819				Ppa1		Inorganic pyrophosphatase
Q60648		Gm2a		Ganglioside GM2 activator															O88342	A0A0J9YU05			Wdr1		WD repeat-containing protein 1
Q3U1U4	E9Q604	Itgam		Integrin alpha-M															P62858	G3UYV7			Rps28		40S ribosomal protein S28
Q9ERL7	D3YY16	Gmfg		Glia maturation factor gamma															Q61081	A0A1L1STC0			Cdc37		Hsp90 co-chaperone Cdc37	Hsp90 co-chaperone Cdc37, N-terminally processed
P63213		Gng2		Guanine nucleotide-binding protein G(I)/G(S)/G(O) subunit gamma-2															Q9EPB4	A0A0U1RQ20			Pycard		Apoptosis-associated speck-like protein containing a CARD
O88958	A0A494B9X2	Gnpda1		Glucosamine-6-phosphate isomerase 1															P47757	A0A0A0MQI9	F6YHZ8		Capzb		F-actin-capping protein subunit beta
Q91X51		Gorasp1		Golgi reassembly-stacking protein 1															Q8R016	E9PY26			Blmh		Bleomycin hydrolase
P28798	Q3U9N4	Grn		Granulins	Acrogranin	Granulin-1	Granulin-2	Granulin-3	Granulin-4										Q99LB4	P24452	D3YTL5	D3YZN3	Capg		Macrophage-capping protein
A6PWS5		Gsn																	P63028	D3YU75			Tpt1		Translationally-controlled tumor protein
P13020	A0A0J9YUQ8	Gsn		Gelsolin															Q920E5	A0A0G2JEA5	A0A0G2JDJ5	A0A0G2JEB3	Fdps		Farnesyl pyrophosphate synthase
P10649	A2AE89	Gstm1		Glutathione S-transferase Mu 1															P63005	Q5SW16			Pafah1b1		Platelet-activating factor acetylhydrolase IB subunit alpha
P48774	E9PV63	Gstm5		Glutathione S-transferase Mu 5															Q8BWY3				Etf1		Eukaryotic peptide chain release factor subunit 1
Q9ESZ8	Q3UHU8	Gtf2i		General transcription factor II-I															Q9JHW2	A0A338P6G0	A0A338P7A1	A0A338P6Z4	Nit2		Omega-amidase NIT2
P12265	Q99KJ6	Gusb		Beta-glucuronidase															Q9R1P4	A0A1B0GS70			Psma1		Proteasome subunit alpha type-1
Q9Z1E4	A0A1B0GT92	Gys1		Glycogen [starch] synthase, muscle															O08553	Q62188	P97427	Q3TT92	Dpysl2		Dihydropyrimidinase-related protein 2
P10922		H1f0		Histone H1.0	Histone H1.0, N-terminally processed														P34884				Mif		Macrophage migration inhibitory factor
P01897	G3UZP7	H2-L	H2-D1	H-2 class I histocompatibility antigen, L-D alpha chain	H-2 class I histocompatibility antigen, D-B alpha chain														Q76MZ3	G3UWL2	G3UXQ1	H3BJ83	Ppp2r1a		Serine/threonine-protein phosphatase 2A 65 kDa regulatory subunit A alpha isoform
P62806		Hist1h4a		Histone H4															P62960	A2BGG7			Ybx1		Nuclease-sensitive element-binding protein 1
Q8K2C9		Hacd3		Very-long-chain (3R)-3-hydroxyacyl-CoA dehydratase 3															P61089	A0A1W2P7Z3	Q9CQ37	A0A087WPV1	Ube2n		Ubiquitin-conjugating enzyme E2 N
Q8BY71	A2ATU9	Hat1		Histone acetyltransferase type B catalytic subunit															Q9DBG5	A0A3B2WCW2			Plin3		Perilipin-3
P49710	E9Q4E5	Hcls1		Hematopoietic lineage cell-specific protein															Q9CZ30	B1AYJ9			Ola1		Obg-like ATPase 1
P29416		Hexa		Beta-hexosaminidase subunit alpha															P09581	P05532			Csf1r		Macrophage colony-stimulating factor 1 receptor
P17710	G3UVV4	Hk1		Hexokinase-1	Hexokinase														Q61171	D3Z4A4			Prdx2		Peroxiredoxin-2
Q3TRM8	E9Q8S8	Hk3		Hexokinase-3	Hexokinase														P70158				Smpdl3a		Acid sphingomyelinase-like phosphodiesterase 3a
P17095	Q3TE85	Hmga1		High mobility group protein HMG-I/HMG-Y															E9PUA7	Q62393	F8WHQ1	D3Z125	Tpd52		Tumor protein D52
P30681	A0A1B0GQX9	Hmgb2		High mobility group protein B2															Q99K51	A0A1C7CYV0	B1AX58		Pls3		Plastin-3
Q8JZK9		Hmgcs1		Hydroxymethylglutaryl-CoA synthase, cytoplasmic															Q60692				Psmb6		Proteasome subunit beta type-6
P14901		Hmox1		Heme oxygenase 1															P62843	D3YTQ9			Rps15		40S ribosomal protein S15
Q8VHM5	A2AW41	Hnrnpr																	P32921				Wars		Tryptophan--tRNA ligase, cytoplasmic	T1-TrpRS	T2-TrpRS
Q3TC93	A0A1W2P6R8	Hs1bp3		HCLS1-binding protein 3															O89017				Lgmn		Legumain
Q8R1F5	Z4YKI7	Hyi		Putative hydroxypyruvate isomerase	Hydroxypyruvate isomerase														P84089	A0A1W2P7H9	A0A1W2P7T3	G3UW85	Erh		Enhancer of rudimentary homolog
P0DOV2		Ifi204		Interferon-activable protein 204															Q61792	A2A6H0	A2A6G9	A2A6G6	Lasp1		LIM and SH3 domain protein 1
Q8BV66		Ifi44		Interferon-induced protein 44															P16254	A2AUM6			Srp14		Signal recognition particle 14 kDa protein	Signal recognition particle 14 kDa protein, N-terminally processed
Q9CQW9	Q99J93	Ifitm3		Interferon-induced transmembrane protein 3															Q4KML4	A0A1W2P7X0	E9QMV2		Abracl		Costars family protein ABRACL
A0A075B5P4	A0A0A6YWR2	Ighg1		Ig gamma-1 chain C region secreted form	Ig gamma-1 chain C region, membrane-bound form														P06151	A0A1B0GSR9	A0A1B0GSX0	D3YZQ9	Ldha		L-lactate dehydrogenase A chain	L-lactate dehydrogenase							D3Z7F0	D3YVR7	D3YZE4	A0A1B0GSR2	A0A1B0GRE9
A0A075B5Q0	P18526	Ighv5-6		Ig heavy chain V region 345															Q60996	A0A1Y7VIR0			Ppp2r5c		Serine/threonine-protein phosphatase 2A 56 kDa regulatory subunit gamma isoform
A0A5H1ZRK8	P01837			Ig kappa chain C region															P19973	A2A6J7	A2A6J4	A0A1B0GRF5	Lsp1		Lymphocyte-specific protein 1
A0A140T8M0	A0A0B4J1I0	Igkv1-110	Igkv1-99	Ig kappa chain V-II region 26-10															P55097				Ctsk		Cathepsin K
P25085	Q3TBV5	Il1rn		Interleukin-1 receptor antagonist protein															P62774	A0A0J9YV46			Mtpn		Myotrophin
Q6P549	A0A087WPT7	Inppl1		Phosphatidylinositol 3,4,5-trisphosphate 5-phosphatase 2															Q9DCL9	D3Z6P1	D6RCU8		Paics		Multifunctional protein ADE2	Phosphoribosylaminoimidazole-succinocarboxamide synthase	Phosphoribosylaminoimidazole carboxylase
Q7TQK1	A0A0R4J0E4	Ints7		Integrator complex subunit 7															Q8C1B7	A0A0J9YTY0	A0A0J9YUL3	A0A0J9YVA6	2022-09-11		Septin-11
Q8VI75	Q5U4C5	Ipo4		Importin-4															P48024	Q9CXU9	A0A1L1SSA3	J3QPZ8	Eif1	Eif1b	Eukaryotic translation initiation factor 1	Eukaryotic translation initiation factor 1b
P11835	Q542I8	Itgb2		Integrin beta-2	Integrin beta														P61290	A2A4J1	A2A4J3		Psme3		Proteasome activator complex subunit 3
P09450		Junb		Transcription factor jun-B															Q8CIN4	Q61036	A3KGC3	A3KGC4	Pak2		Serine/threonine-protein kinase PAK 2	PAK-2p27	PAK-2p34
P28740	F8VQ42	Kif2a		Kinesin-like protein KIF2A	Kinesin-like protein														P49710	E9Q4E5			Hcls1		Hematopoietic lineage cell-specific protein
P52293		Kpna2		Importin subunit alpha-1															Q9DCD0				Pgd		6-phosphogluconate dehydrogenase, decarboxylating
Q6ZQ58	Z4YJT3	Larp1		La-related protein 1															Q8CHP8				Pgp		Phosphoglycolate phosphatase
Q07797	E9Q5X5	Lgals3bp		Galectin-3-binding protein															P61961	H7BWZ1	D3YW97		Ufm1		Ubiquitin-fold modifier 1
Q64281	A0A1W2P7X1	Lilrb4	Gp49a	Leukocyte immunoglobulin-like receptor subfamily B member 4	Mast cell surface glycoprotein Gp49A														Q6ZWX6				Eif2s1		Eukaryotic translation initiation factor 2 subunit 1
P11152		Lpl		Lipoprotein lipase															O55135	A6PWZ2			Eif6		Eukaryotic translation initiation factor 6
Q91ZX7	A0A0R4J0I9	Lrp1		Prolow-density lipoprotein receptor-related protein 1	Low-density lipoprotein receptor-related protein 1 85 kDa subunit	Low-density lipoprotein receptor-related protein 1 515 kDa subunit	Low-density lipoprotein receptor-related protein 1 intracellular domain												P97372	G3X9V0	E0CZ90		Psme2		Proteasome activator complex subunit 2
A0A087WSF5	G5E8E1	Lrrfip1		Leucine-rich repeat flightless-interacting protein 1															Q9D0R2	A0A2I3BPK8	Q8BLY2		Tars		Threonine--tRNA ligase, cytoplasmic
P19973	A2A6J7	Lsp1		Lymphocyte-specific protein 1															Q61166	Q6PER3	D3Z6G3	A0A0J9YVB9	Mapre1		Microtubule-associated protein RP/EB family member 1
P08905		Lyz2		Lysozyme C-2															P57776	Q80T06	A0A0R4J1E2	E9QN08	Eef1d		Elongation factor 1-delta
Q2TBA3	A0A494BBJ5	Malt1		Mucosa-associated lymphoid tissue lymphoma translocation protein 1 homolog															P62309				Snrpg		Small nuclear ribonucleoprotein G
O09159		Man2b1		Lysosomal alpha-mannosidase															P62897				Cycs		Cytochrome c, somatic
Q63844	D3Z3G6	Mapk3		Mitogen-activated protein kinase 3	Mitogen-activated protein kinase														P10605				Ctsb		Cathepsin B	Cathepsin B light chain	Cathepsin B heavy chain
Q3THS6	A0A0U1RNT6	Mat2a		S-adenosylmethionine synthase isoform type-2															Q62348				Tsn		Translin
P97310		Mcm2		DNA replication licensing factor MCM2															Q61830				Mrc1		Macrophage mannose receptor 1
P25206		Mcm3		DNA replication licensing factor MCM3															P63073	A0A0G2JFB4	A0A0G2JGT5	A0A0G2JH04	Eif4e		Eukaryotic translation initiation factor 4E
P49717	A0A2R8VHP7	Mcm4		DNA replication licensing factor MCM4															P30416	F6S2D5	F7CAT1		Fkbp4		Peptidyl-prolyl cis-trans isomerase FKBP4	Peptidyl-prolyl cis-trans isomerase FKBP4, N-terminally processed
P49718		Mcm5		DNA replication licensing factor MCM5															Q9Z1D1				Eif3g		Eukaryotic translation initiation factor 3 subunit G
P97311	Q3ULG5	Mcm6		DNA replication licensing factor MCM6	DNA helicase														Q9JKB1	A0A2I3BQ39	P58321		Uchl3		Ubiquitin carboxyl-terminal hydrolase isozyme L3
Q61881	D3Z6N3	Mcm7		DNA replication licensing factor MCM7															O70435	E0CX62	E0CZ34	F8WH02	Psma3		Proteasome subunit alpha type-3
E9PVX6		Mki67																	O35841				Api5		Apoptosis inhibitor 5
Q8R0J2	Q9R0Q9	Mpdu1		Mannose-P-dolichol utilization defect 1 protein															P28474	Q64437	A0A0G2JGS3		Adh5		Alcohol dehydrogenase class-3
Q810V0		Mphosph10		U3 small nucleolar ribonucleoprotein protein MPP10															Q99K85	Q3U6K9	E9Q6P1		Psat1		Phosphoserine aminotransferase
Q61830		Mrc1		Macrophage mannose receptor 1															Q61937	Q5SQB0	Q9DAY9	Q5SQB5	Npm1		Nucleophosmin
E0CZ22	D3Z624	Mroh1																	P84091	Q3TWV4	A0A338P6T4		Ap2m1		AP-2 complex subunit mu
Q5RL20	Q99N89	Mrpl43		39S ribosomal protein L43, mitochondrial															P10711	E9PYD5	B7ZCS4	F6XMY4	Tcea1		Transcription elongation factor A protein 1
Q9D0Q7	F6QAU7	Mrpl45		39S ribosomal protein L45, mitochondrial															Q61206	A0A1L1SVK0	A0A1L1SQ76	A0A1L1SRD0	Pafah1b2		Platelet-activating factor acetylhydrolase IB subunit beta
Q99N84	G3UYQ9	Mrps18b		28S ribosomal protein S18b, mitochondrial															A6PWS5				Gsn
Q9D0G0		Mrps30		28S ribosomal protein S30, mitochondrial															Q64152				Btf3		Transcription factor BTF3
Q80X85		Mrps7		28S ribosomal protein S7, mitochondrial															Q91WQ3	A2A7S7	F6VXZ2		Yars		Tyrosine--tRNA ligase, cytoplasmic	Tyrosine--tRNA ligase, cytoplasmic, N-terminally processed	Tyrosine--tRNA ligase
P18155	A0A0N4SVW2	Mthfd2		Bifunctional methylenetetrahydrofolate dehydrogenase/cyclohydrolase, mitochondrial	NAD-dependent methylenetetrahydrofolate dehydrogenase	Methenyltetrahydrofolate cyclohydrolase													P46664				Adss		Adenylosuccinate synthetase isozyme 2
Q9EQK5	E9Q3X0	Mvp		Major vault protein															Q9WUA2	A0A087WS80	A0A087WPV4	A0A087WQ15	Farsb		Phenylalanine--tRNA ligase beta subunit
Q5SYD0		Myo1d		Unconventional myosin-Id															Q8VCN5				Cth		Cystathionine gamma-lyase
Q9QY06	E9PZW8	Myo9b		Unconventional myosin-IXb															P26039	A2AIM2	E9PUM4	A0A1L1SQ51	Tln1		Talin-1
Q8BWZ3	G3UZ51	Naa25		N-alpha-acetyltransferase 25, NatB auxiliary subunit															P40124	B1ARS0	Q9CYT6	D3YTR7	Cap1		Adenylyl cyclase-associated protein 1
Q9QZ08	D3YXG2	Nagk		N-acetyl-D-glucosamine kinase															Q9CQR2				Rps21		40S ribosomal protein S21
Q99MD9	B1AU76	Nasp		Nuclear autoantigenic sperm protein															P51569	Q8BGZ6			Gla		Alpha-galactosidase A
Q8K4Z3		Apoa1bp		NAD(P)H-hydrate epimerase															O08784	H3BL37	H3BIX0	F6R3V4	Tcof1		Treacle protein
Q8K1X4		Nckap1l																	E9QK48	Q7TNG5	D6RGM3	A0A0U1RQ42	Eml2		Echinoderm microtubule-associated protein-like 2
Q62433	E9Q514	Ndrg1		Protein NDRG1															Q9Z0S1	A0A1B0GRV0	D3Z0E6	D3Z5X0	Bpnt1		3(2),5-bisphosphate nucleotidase 1
Q8CCH2		Nhlrc3		NHL repeat-containing protein 3															P63260	G3UYG0	B1ATY1		Actg1		Actin, cytoplasmic 2	Actin, cytoplasmic 2, N-terminally processed
Q3UW53	E9PYV4	Fam129a		Protein Niban															Q8BVI4	A0A0G2JGY0	D3YWR7	A0A0G2JGJ1	Qdpr		Dihydropteridine reductase
Q80TM9	F6ZL69	Nisch		Nischarin															Q91V64	A0A494B952			Isoc1		Isochorismatase domain-containing protein 1
Q8VEJ4	F6QAD9	Nle1		Notchless protein homolog 1															P05064	A6ZI44	Q9CPQ9	D3YWI1	Aldoa	Aldoart1	Fructose-bisphosphate aldolase A	Fructose-bisphosphate aldolase
A0A286YDA2	A0A286YDT3	Nolc1																	Q99KJ8				Dctn2		Dynactin subunit 2
Q8BMC4		Nop9		Nucleolar protein 9															Q91WJ8	Q3TUE1	A0A0G2JGW9	A0A0G2JFY5	Fubp1		Far upstream element-binding protein 1
O35604		Npc1		Niemann-Pick C1 protein															Q9D8U8				Snx5		Sorting nexin-5
E9Q3G8	A0A286YCP2	Nup153																	Q9CQM5				Txndc17		Thioredoxin domain-containing protein 17
Q99JX7	V9GXF3	Nxf1		Nuclear RNA export factor 1															Q62446	A0A1Y7VLK0	A0A1Y7VP01	A0A1Y7VMJ9	Fkbp3		Peptidyl-prolyl cis-trans isomerase FKBP3
Q8VI93		Oas3		2-5-oligoadenylate synthase 3															P06745	A0A0U1RQ72	A0A0U1RP97	A0A0U1RQ18	Gpi		Glucose-6-phosphate isomerase
Q8VI94		Oasl1		2-5-oligoadenylate synthase-like protein 1															Q9D1J3	A0A1W2P7G2	A0A1W2P6N2		Sarnp		SAP domain-containing ribonucleoprotein
Q62422	A0A494BA97	Ostf1		Osteoclast-stimulating factor 1															Q9Z1Z2				Strap		Serine-threonine kinase receptor-associated protein
Q8CCS6	G3UY42	Pabpn1	Gm20521	Polyadenylate-binding protein 2															Q9QUR6				Prep		Prolyl endopeptidase
Q6NS46		Pdcd11		Protein RRP5 homolog															Q99KK2	A0A0R4J0B4	A0A0N4SW65	A0A0N4SWC3	Cmas		N-acylneuraminate cytidylyltransferase
Q6A026	E9QPI5	Pds5a		Sister chromatid cohesion protein PDS5 homolog A															P28063	G3UZW8	A0A494BAB6		Psmb8		Proteasome subunit beta type-8	Proteasome subunit beta type
Q62048	D3Z375	Pea15	Pea15a	Astrocytic phosphoprotein PEA-15															Q9DBG3	H3BKM0	H3BIY9	H3BJ06	Ap2b1		AP-2 complex subunit beta	AP complex subunit beta
P47857	A0A2R8VHA5	Pfkm		ATP-dependent 6-phosphofructokinase, muscle type															Q62426				Cstb		Cystatin-B
Q9D0F9	A2CEK3	Pgm1	Pgm2	Phosphoglucomutase-1															P70315				Was		Wiskott-Aldrich syndrome protein homolog
Q9JJT9	G5E8V8	Phax		Phosphorylated adapter RNA export protein															P52480	A0A1L1SU37	A0A1L1SQV8	A0A1L1SSN6	Pkm		Pyruvate kinase PKM
Q7M6Y3	A0A140LHG9	Picalm		Phosphatidylinositol-binding clathrin assembly protein															Q64514	A0A087WRC0	Q05DJ9	A0A087WP19	Tpp2		Tripeptidyl-peptidase 2
Q3UBG2	H3BJG6	Pid1		PTB-containing, cubilin and LRP1-interacting protein															Q9JIF0	A0A171KXD3	A0A140LHF7	A0A140LJF4	Prmt1		Protein arginine N-methyltransferase 1
Q9EQ32		Pik3ap1		Phosphoinositide 3-kinase adapter protein 1															O70310	O70311	F7APP3	A2AJH3	Nmt1		Glycylpeptide N-tetradecanoyltransferase 1
Q9QUR7		Pin1		Peptidyl-prolyl cis-trans isomerase NIMA-interacting 1															P45376	D3YVJ7			Akr1b1	Akr1b3	Aldose reductase
P53810	J3QQ30	Pitpna		Phosphatidylinositol transfer protein alpha isoform															Q9CQI6	A0A1D5RLP1			Cotl1		Coactosin-like protein
O35405		Pld3		Phospholipase D3															Q3U0V1	A0A3B2WCD8	A0A3B2W465		Khsrp		Far upstream element-binding protein 2
Q8BG07		Pld4		Phospholipase D4															P17426	A0A140LIG7	A0A140LHG0	A0A140LHA6	Ap2a1		AP-2 complex subunit alpha-1
P43883	B1AXR5	Plin2		Perilipin-2															Q9DCC4				Pycrl		Pyrroline-5-carboxylate reductase 3
Q9R0E2		Plod1		Procollagen-lysine,2-oxoglutarate 5-dioxygenase 1															P09411	S4R2M7	P09041		Pgk1		Phosphoglycerate kinase 1	Phosphoglycerate kinase
Q9R1Q7		Plp2		Proteolipid protein 2															P11404				Fabp3		Fatty acid-binding protein, heart
Q99K51	A0A1C7CYV0	Pls3		Plastin-3															Q8R5C5	E0CZD4	E0CYB4		Actr1b		Beta-centractin
Q9D1G2	D3YXP6	Pmvk		Phosphomevalonate kinase															Q9CYH6				Rrs1		Ribosome biogenesis regulatory protein homolog
Q91YU8	A0A1L1SRW3	Ppan		Suppressor of SWI4 1 homolog															Q8QZY1	A0A2R8VH97			Eif3l		Eukaryotic translation initiation factor 3 subunit L
Q8BVQ5		Ppme1		Protein phosphatase methylesterase 1															P18760	F8WGL3	A0A494B9A7		Cfl1		Cofilin-1
O88531	B1B0P8	Ppt1		Palmitoyl-protein thioesterase 1															P29391	Q9CPX4	A0A1B0GR60	P49945	Ftl1	Ftl2	Ferritin light chain 1	Ferritin	Ferritin light chain 2
P99029	G3UZJ4	Prdx5		Peroxiredoxin-5, mitochondrial															P54728				Rad23b		UV excision repair protein RAD23 homolog B
P20664	J3QN19	Prim1		DNA primase small subunit	DNA primase														P97823	D3YUG4	J3QP56	D3Z269	Lypla1		Acyl-protein thioesterase 1
Q99K85	Q3U6K9	Psat1		Phosphoserine aminotransferase															P17182	Q6PHC1	B0QZL1	B1ARR7	Eno1		Alpha-enolase
Q9EST4	REV__A0A0A6YWX5	Psmg2		Proteasome assembly chaperone 2															P61924	A0A2R8VJV3	Q8R3M1		Copz1		Coatomer subunit zeta-1
Q99LS3	D3Z4T3	Psph		Phosphoserine phosphatase															Q99JX4	A2A702	A2A701		Eif3m		Eukaryotic translation initiation factor 3 subunit M
Q8R2Y8		Ptrh2		Peptidyl-tRNA hydrolase 2, mitochondrial															P63101	A0A2I3BQ03	D3YXN6	D3YXF4	Ywhaz		14-3-3 protein zeta/delta
Q8BKS9	A0A0N4SUH4	Kiaa0020		Pumilio domain-containing protein KIAA0020															O70251	A0A087WS46	G3UX43	G3UZ47	Eef1b	Eef1b2	Elongation factor 1-beta
Q91VU7		Pus7																	Q9R1P1				Psmb3		Proteasome subunit beta type-3
Q8VI36	A0A0J9YV30	Pxn		Paxillin															Q9Z0M5				Lipa		Lysosomal acid lipase/cholesteryl ester hydrolase
P62821	Q3TYH2	Rab1A		Ras-related protein Rab-1A															Q60631	B1AT92			Grb2		Growth factor receptor-bound protein 2
P61028		Rab8b		Ras-related protein Rab-8B															F7CVJ5	F7DBB3	E9PYB0		Ahnak2
Q60973	A2AFI9	Rbbp7		Histone-binding protein RBBP7															P08905				Lyz2		Lysozyme C-2
Q9CQT2	A0A1L1SRC3	Rbm7		RNA-binding protein 7															Q4VAA2	A0A087WNP6	F8WGL9	A0A087WS49	Cdv3		Protein CDV3
Q9CWZ3	A0A0G2JEA9	Rbm8a		RNA-binding protein 8A															Q91V76	A0A1L1SSF8					Ester hydrolase C11orf54 homolog
Q8BK67	A2AWQ2	Rcc2		Protein RCC2															Q8BTM8	B7FAU9	B7FAV1	F6XC15	Flna		Filamin-A
Q99J62	Q3UI84	Rfc4		Replication factor C subunit 4															O08583	Q9JJW6	G3X9I4		Alyref		THO complex subunit 4
Q9D0F6	D3Z1Y6	Rfc5		Replication factor C subunit 5															Q7M6Y3	A0A140LHG9	Q61548	A0A087WSI9	Picalm		Phosphatidylinositol-binding clathrin assembly protein
Q62159	H3BL56	Rhoc	4930544G11Rik	Rho-related GTP-binding protein RhoC															Q8BFS6	D3Z7F7			Cpped1		Serine/threonine-protein phosphatase CPPED1
P84096	A0A1B0GSL4	Rhog		Rho-related GTP-binding protein RhoG															Q8C0C7	E9PWY9	D6RIJ2		Farsa		Phenylalanine--tRNA ligase alpha subunit
E9Q555	A0A171EBL2	Rnf213		E3 ubiquitin-protein ligase RNF213															Q6P069				Sri		Sorcin
Q8VEE4	Q5SWN2	Rpa1		Replication protein A 70 kDa DNA-binding subunit	Replication protein A 70 kDa DNA-binding subunit, N-terminally processed														P63280	Q8CFZ0	G3UYP0		Ube2i		SUMO-conjugating enzyme UBC9
Q62193	Q3TE40	Rpa2		Replication protein A 32 kDa subunit															Q60972	F6U539			Rbbp4		Histone-binding protein RBBP4
Q7TND5	A0A0G2JEG7	Rpf1		Ribosome production factor 1															Q91UZ5				Impa2		Inositol monophosphatase 2
S4R1Y5	G3X926	Rpf2		Ribosome production factor 2 homolog															Q99J36				Thumpd1		THUMP domain-containing protein 1
Q9D7S7		Rpl22l1		60S ribosomal protein L22-like 1															P23780	A0A1L1SSJ7			Glb1		Beta-galactosidase
P61255	B1ARA3	Rpl26		60S ribosomal protein L26															Q9CXY6				Ilf2		Interleukin enhancer-binding factor 2
Q9D8M4	A0A3B2WD11	Rpl7l1		60S ribosomal protein L7-like 1															Q9Z1Q9	G3UY93	G3UZ22	G3UYW2	Vars		Valine--tRNA ligase
P07742	A0A1B0GSB1	Rrm1		Ribonucleoside-diphosphate reductase large subunit															Q01730	A2AUR7	Q9D031		Rsu1		Ras suppressor protein 1
Q99P72		Rtn4		Reticulon-4															Q9CQ65				Mtap		S-methyl-5-thioadenosine phosphorylase
P97352	A0A0A0MQ90	S100a13		Protein S100-A13															Q9CZ44	A2AT02			Nsfl1c		NSFL1 cofactor p47
P14069		S100a6		Protein S100-A6															P50580				Pa2g4		Proliferation-associated protein 2G4
P17563	Q63836	Selenbp1	Selenbp2	Selenium-binding protein 1	Selenium-binding protein 2														P97452				Bop1		Ribosome biogenesis protein BOP1
Q9EP97	F6Z9L5	Senp3		Sentrin-specific protease 3															P24527				Lta4h		Leukotriene A-4 hydrolase
Q60854	F8WIV2	Serpinb6	Serpinb6a	Serpin B6															Q9D7N3	A0A0J9YU02			Mrps9		28S ribosomal protein S9, mitochondrial
Q9D554		Sf3a3		Splicing factor 3A subunit 3															Q9JLI6	A0A0R4J069	F6ZFP8	F7D651	Scly		Selenocysteine lyase
Q8R0X7	D6REF7	Sgpl1		Sphingosine-1-phosphate lyase 1															P63085	A0A338P736	Q61532	Q6P5G0	Mapk1		Mitogen-activated protein kinase 1
Q9ESU7	P51912	Slc1a5		Amino acid transporter	Neutral amino acid transporter B(0)														P10518				Alad		Delta-aminolevulinic acid dehydratase
Q9QZD8		Slc25a10		Mitochondrial dicarboxylate carrier															Q91YI0	E0CY49	E0CYV3	F7D439	Asl		Argininosuccinate lyase
Q8BMD8	A0A0G2JFB9	Slc25a24		Calcium-binding mitochondrial carrier protein SCaMC-1															P62862	A0A494B9Z0	A0A494BBA8	Q642K5	Fau		40S ribosomal protein S30
Q8BTY2	A0A286YDJ7	Slc4a7		Sodium bicarbonate cotransporter 3	Anion exchange protein														Q8BL97	A0A3Q4EH04	A0A3Q4L335	A0A3Q4L393	Srsf7		Serine/arginine-rich splicing factor 7
Q8CG48	B1AWH6	Smc2		Structural maintenance of chromosomes protein 2															Q99KC8	Q8BGF0	D3Z671	D3Z518	Vwa5a		von Willebrand factor A domain-containing protein 5A
P70158		Smpdl3a		Acid sphingomyelinase-like phosphodiesterase 3a															P49722	Q8BKE0			Psma2		Proteasome subunit alpha type-2
P58242		Smpdl3b		Acid sphingomyelinase-like phosphodiesterase 3b															Q62422	A0A494BA97	A0A494B943		Ostf1		Osteoclast-stimulating factor 1
Q9ERB0		Snap29		Synaptosomal-associated protein 29															Q62084	A0A494B9R1	A0A494B933	A0A494BB30	Ppp1r14b		Protein phosphatase 1 regulatory subunit 14B
Q9R112	F6ZKZ3	Sqrdl		Sulfide:quinone oxidoreductase, mitochondrial															Q9WU78				Pdcd6ip		Programmed cell death 6-interacting protein
Q64337	D3YZJ1	Sqstm1		Sequestosome-1															P16045	A0A2R8VHJ0			Lgals1		Galectin-1
P14576	E9PXC0	Srp54	Srp54c	Signal recognition particle 54 kDa protein															O89086	Q8BG13	S4R2M6		Rbm3		RNA-binding protein 3
Q08943	A2AW05	Ssrp1		FACT complex subunit SSRP1															Q9CR98	A0A0N4SWI4			Fam136a		Protein FAM136A
P42225	Q8C3V4	Stat1		Signal transducer and activator of transcription 1	Signal transducer and activator of transcription														P62317				Snrpd2		Small nuclear ribonucleoprotein Sm D2
Q3TBT3		Tmem173		Stimulator of interferon genes protein															O09159				Man2b1		Lysosomal alpha-mannosidase
P54227	D3Z1Z8	Stmn1		Stathmin															Q8VI75	Q5U4C5	D6RES6	A0A2I3BRV3	Ipo4		Importin-4
P55821		Stmn2		Stathmin-2															Q571I9	D3Z0B9	A0A1B0GSU0	A0A1B0GSN3	Aldh16a1		Aldehyde dehydrogenase family 16 member A1
P54116		Stom		Erythrocyte band 7 integral membrane protein															D3Z6Q9	S4R270	A0A5F8MQ05	S4R2J8	Bin2		Bridging integrator 2
Q920B9	G3X956	Supt16h	Supt16	FACT complex subunit SPT16															P19096	A0A0U1RNJ1	A0A0U1RPP5		Fasn		Fatty acid synthase	[Acyl-carrier-protein] S-acetyltransferase	[Acyl-carrier-protein] S-malonyltransferase	3-oxoacyl-[acyl-carrier-protein] synthase	3-oxoacyl-[acyl-carrier-protein] reductase	3-hydroxyacyl-[acyl-carrier-protein] dehydratase	Enoyl-[acyl-carrier-protein] reductase	Oleoyl-[acyl-carrier-protein] hydrolase
P48025	E9PWE9	Syk		Tyrosine-protein kinase SYK	Tyrosine-protein kinase														P61759	Q3TIR6			Vbp1		Prefoldin subunit 3
Q6ZWR6	A0A1L1STC6	Syne1		Nesprin-1															Q91VM5	A0A2I3BRL8	Q9WV02	A2AFI4	Rbmxl1	Rbmx	RNA binding motif protein, X-linked-like-1	RNA-binding motif protein, X chromosome	RNA-binding motif protein, X chromosome, N-terminally processed
Q9R233	Q3TCU5	Tapbp		Tapasin															Q8R146	A0A0R4J107	A0A0A6YXV0		Apeh		Acylamino-acid-releasing enzyme
Q8BZA9	A0A0J9YV11	Tigar		Fructose-2,6-bisphosphatase TIGAR															P40142	A0A286YE28	E0CY51		Tkt		Transketolase
P58681		Tlr7		Toll-like receptor 7															Q8K3W0	D3Z7P0	E9Q0U3	E9Q8Q1	Bre		BRCA1-A complex subunit BRE
Q9DBS1		Tmem43		Transmembrane protein 43															Q8BFR4	A0A1W2P8D3			Gns		N-acetylglucosamine-6-sulfatase
Q91ZE0		Tmlhe		Trimethyllysine dioxygenase, mitochondrial															Q8BYW1				Arhgap25		Rho GTPase-activating protein 25
Q01320		Top2a		DNA topoisomerase 2-alpha															Q80X90				Flnb		Filamin-B
Q9ER38	M0QWH2	Tor3a		Torsin-3A															Q80UG5	A2A6U5	A2A6U3	A8Y5D3	2022-09-09		Septin-9
E9PUA7	Q62393	Tpd52		Tumor protein D52															P97384	D3Z7U0			Anxa11		Annexin A11	Annexin
O89023		Tpp1		Tripeptidyl-peptidase 1															O88587	D3Z227			Comt		Catechol O-methyltransferase
Q9DCG9	Q8VCR4	Trmt112		Multifunctional methyltransferase subunit TRM112-like protein															Q9WVA2	Q4FZG7			Timm8a1	Timm8a2	Mitochondrial import inner membrane translocase subunit Tim8 A	Putative mitochondrial import inner membrane translocase subunit Tim8 A-B
Q3UYU2	E9PUQ7	Trmt2a		tRNA (uracil-5-)-methyltransferase homolog A															Q9Z2M7	O35621	Q9D6D9	Q91W01	Pmm2		Phosphomannomutase 2
Q9Z0P5	A0A1L1SU53	Twf2		Twinfilin-2															Q91V12	E9PYH2			Acot7		Cytosolic acyl coenzyme A thioester hydrolase
Q91VX2	A2AMY5	Ubap2		Ubiquitin-associated protein 2															Q3UW53	E9PYV4	D3Z233	D3YYZ9	Fam129a		Protein Niban
Q91ZJ5		Ugp2		UTP--glucose-1-phosphate uridylyltransferase															Q91Z53	D6REG4			Grhpr		Glyoxylate reductase/hydroxypyruvate reductase
Q8VDF2	Q7TMI3	Uhrf1	Uhrf2	E3 ubiquitin-protein ligase UHRF1	E3 ubiquitin-protein ligase UHRF2														Q6P5F9	F6YA11	A2AKT6		Xpo1		Exportin-1
P35123	A0A0A6YW28	Usp4		Ubiquitin carboxyl-terminal hydrolase 4	Ubiquitin carboxyl-terminal hydrolase														Q99KR3				Lactb2		Beta-lactamase-like protein 2
Q6A4J8	F8VPX1	Usp7		Ubiquitin carboxyl-terminal hydrolase 7	Ubiquitin carboxyl-terminal hydrolase														P31266	Q3U6F1	E9Q7W0	A0A0J9YTV5	Rbpj		Recombining binding protein suppressor of hairless
Q5XG71	E9QK83	Utp20		Small subunit processome component 20 homolog															Q9QUH0	A0A1Y7VM65			Glrx		Glutaredoxin-1
E9Q6R7		Utrn																	Q60668	F6ZV59	G5E8G0	G3X9W0	Hnrnpd		Heterogeneous nuclear ribonucleoprotein D0
O70480	Q8BSN6	Vamp4		Vesicle-associated membrane protein 4															P21550	Q5SX59	J3QPZ9		Eno3		Beta-enolase	Enolase
Q64727	A0A286YDJ4	Vcl		Vinculin															Q3U1J4	A0A494BAF6	A0A494B987	A0A494BBJ6	Ddb1		DNA damage-binding protein 1
Q920Q4	G3X8X7	Vps16		Vacuolar protein sorting-associated protein 16 homolog															Q8CIG8	A0A0R4J049	F6QQQ6	A0A2I3BRG2	Prmt5		Protein arginine N-methyltransferase 5
Q99KC8	Q8BGF0	Vwa5a		von Willebrand factor A domain-containing protein 5A															Q9WTX5	E9PUV4			Skp1	Skp1a	S-phase kinase-associated protein 1
Q9JJA4	D3Z369	Wdr12		Ribosome biogenesis protein WDR12															Q9WV54	D3Z505			Asah1		Acid ceramidase	Acid ceramidase subunit alpha	Acid ceramidase subunit beta
Q00519	A0A3B2WBF8	Xdh		Xanthine dehydrogenase/oxidase	Xanthine dehydrogenase	Xanthine oxidase													P51855	A2AQN9	Q3UEE2	A2AQN7	Gss		Glutathione synthetase
Q924C1		Xpo5		Exportin-5															P34022	H7BX22			Ranbp1		Ran-specific GTPase-activating protein
Q9CQW1		Ykt6		Synaptobrevin homolog YKT6															O88544	D3YV99	F6QTS1	D3Z1R9	Cops4		COP9 signalosome complex subunit 4
A8Y5E9	B2KGA7	Zbtb8os		Protein archease															P97821	D3Z220			Ctsc		Dipeptidyl peptidase 1	Dipeptidyl peptidase 1 exclusion domain chain	Dipeptidyl peptidase 1 heavy chain	Dipeptidyl peptidase 1 light chain
Q9CYA6	A0A0G2JGW3	Zcchc8		Zinc finger CCHC domain-containing protein 8															Q99020	Q80XR6	Q20BD0		Hnrnpab		Heterogeneous nuclear ribonucleoprotein A/B
Q62523	Q7TQE2	Zyx		Zyxin															O35639	Q3TET3	A0A0G2JDV9	A0A0G2JGL7	Anxa3		Annexin A3	Annexin
P18524	A0A075B5Q6	Ighv5-9-1		Ig heavy chain V region RF															E9Q616	A0A494BBD5	G5E8K8	A0A494B8Y7	Ahnak
F7CVJ5	F7DBB3	Ahnak2																	P32233	F7BQ65			Drg1		Developmentally-regulated GTP-binding protein 1
																			P52293				Kpna2		Importin subunit alpha-1
																			O35215	G3UZN1	G3UYJ7		Ddt		D-dopachrome decarboxylase
																			Q9WTL7				Lypla2		Acyl-protein thioesterase 2
																			P51859	E0CXA0	E0CYW7	Q3UMU9	Hdgf		Hepatoma-derived growth factor
																			Q6IRU2	A0A571BEU1			Tpm4		Tropomyosin alpha-4 chain
																			Q3UPH1				Prrc1		Protein PRRC1
																			Q60865				Caprin1		Caprin-1
																			P42208	E9Q3V6	F6WYM0	D3YYB1	2022-09-02		Septin-2
																			Q9JK81	F8WGG3	F7A3N3		Myg1		UPF0160 protein MYG1, mitochondrial
																			P23116	A0A494B9I0			Eif3a		Eukaryotic translation initiation factor 3 subunit A
																			Q00612	A3KG36	P97324	G3UWD6	G6pdx		Glucose-6-phosphate 1-dehydrogenase X	Glucose-6-phosphate 1-dehydrogenase
																			P23506	F7D432	E9PWE0	E0CYV0	Pcmt1		Protein-L-isoaspartate(D-aspartate) O-methyltransferase	Protein-L-isoaspartate O-methyltransferase
																			P47915	A0A1L1SUN1	A0A1L1SS27	W4VSN7	Rpl29	Gm3550	60S ribosomal protein L29
																			Q9EPL8	A0A140LHD0			Ipo7		Importin-7
																			Q8BML9	D3Z158	A0A140LHZ5	A0A140LHB3	Qars										A0A140LJH1	A0A140LIR0
																			P62627	A2AVR9			Dynlrb1		Dynein light chain roadblock-type 1
																			Q61699	E9Q0U7	D3Z027	D3Z3I9	Hsph1		Heat shock protein 105 kDa
																			Q9JIG7				Ccdc22		Coiled-coil domain-containing protein 22
																			P62075	A0A1W2P7H2	A0A1W2P756		Timm13		Mitochondrial import inner membrane translocase subunit Tim13
																			P60229				Eif3e		Eukaryotic translation initiation factor 3 subunit E
																			P56399	Q3U4W8	D3YYA5	D3Z4K7	Usp5		Ubiquitin carboxyl-terminal hydrolase 5	Ubiquitin carboxyl-terminal hydrolase
																			Q91YR9				Ptgr1		Prostaglandin reductase 1
																			F6RPJ9	Q9JHR7			Ide		Insulin-degrading enzyme
																			Q99P91	Q8BVA0			Gpnmb		Transmembrane glycoprotein NMB
																			Q64213	E9Q4Q2	D3YZC9	D3YZD0	Sf1		Splicing factor 1
																			Q9ES52				Inpp5d		Phosphatidylinositol 3,4,5-trisphosphate 5-phosphatase 1
																			Q9CWK8				Snx2		Sorting nexin-2
																			A0A0U1RPL0	Q7TQH0	E9Q5Q0	Q3TGG2	Atxn2l		Ataxin-2-like protein
																			Q923F1	Q61189			Clns1a		Methylosome subunit pICln
																			Q99JT9				Adi1		1,2-dihydroxy-3-keto-5-methylthiopentene dioxygenase
																			Q6A028				Swap70		Switch-associated protein 70
																			Q9WTP6	F7BP55			Ak2		Adenylate kinase 2, mitochondrial	Adenylate kinase 2, mitochondrial, N-terminally processed
																			Q8BGD9	B2RWE8			Eif4b		Eukaryotic translation initiation factor 4B
																			P47754	D6RCW7	A0A0N4SVM0		Capza2		F-actin-capping protein subunit alpha-2
																			O35643	Q5SVG5	Q5SVG4		Ap1b1		AP-1 complex subunit beta-1
																			E9PZF0	Q01768			Gm20390	Nme2	Nucleoside diphosphate kinase	Nucleoside diphosphate kinase B
																			Q8R1B4	M0QWV3			Eif3c		Eukaryotic translation initiation factor 3 subunit C
																			P16110	Q8C253			Lgals3		Galectin-3	Galectin
																			P09528	A0A494BA92	A0A494B9D4	A0A494BAP3	Fth1		Ferritin heavy chain	Ferritin heavy chain, N-terminally processed
																			Q62189	D3Z0S6	D6RI83		Snrpa		U1 small nuclear ribonucleoprotein A
																			Q9WUM4	E9PX03	E9PZJ0	E9PVJ1	Coro1c		Coronin-1C
																			P49442	E0CYQ4	E0CX64	H3BK26	Inpp1		Inositol polyphosphate 1-phosphatase
																			Q6PDM2	H7BX95	F7AI47	F6QXN3	Srsf1		Serine/arginine-rich splicing factor 1
																			Q9CZU3				Skiv2l2		Superkiller viralicidic activity 2-like 2
																			Q8BMA6	A2AAN2			Srp68		Signal recognition particle subunit SRP68
																			Q8BH69				Sephs1		Selenide, water dikinase 1
																			O35344				Kpna3		Importin subunit alpha-4
																			Q62093				Srsf2		Serine/arginine-rich splicing factor 2
																			Q921M7	A0A2I3BRN5	A0A2I3BPH9	Q8BHZ0	Fam49b		Protein FAM49B
																			F6RDM4				Gls
																			B9EJ54	A0A0J9YUD5	E9Q880		Nup205
																			Q11136	G3UXC5			Pepd		Xaa-Pro dipeptidase
																			Q9CQW1				Ykt6		Synaptobrevin homolog YKT6
																			Q93092	A0A1B0GR11			Taldo1		Transaldolase
																			P21279	P21278	P30677	O70443	Gnaq		Guanine nucleotide-binding protein G(q) subunit alpha
																			Q8CG29	P70248	G3V011		Myo1f		Unconventional myosin-If
																			Q8BFZ9	A0A1B0GT70	A0A1B0GQZ0	A0A1B0GSD8	Erlin2		Erlin-2
																			O89023				Tpp1		Tripeptidyl-peptidase 1
																			P61202	A2AQE4			Cops2		COP9 signalosome complex subunit 2
																			O88668	J3QP41			Creg1		Protein CREG1
																			Q7M739	F6ZDS4	F6RX08		Tpr		Nucleoprotein TPR
																			Q8R326	F7D909			Pspc1		Paraspeckle component 1
																			Q62376	A0A1B0GRR8	A0A1B0GSX5	A0A1B0GR50	Snrnp70		U1 small nuclear ribonucleoprotein 70 kDa
																			Q99KK7	A0A494BBC1	A0A494BA16	A0A494B918	Dpp3		Dipeptidyl peptidase 3
																			Q91XH5	Q64105	G3UXX3	G3UZ79	Spr		Sepiapterin reductase
																			A0A1B0GRP7	Q9Z2Y8	A0A1B0GRR5	Q6P8V7	Prosc		Proline synthase co-transcribed bacterial homolog protein
																			Q9D8N0				Eef1g		Elongation factor 1-gamma
																			P61982				Ywhag		14-3-3 protein gamma	14-3-3 protein gamma, N-terminally processed
																			Q8BIG7	H3BJ37			Comtd1		Catechol O-methyltransferase domain-containing protein 1
																			Q9CW46	A0A1L1SRY4			Raver1		Ribonucleoprotein PTB-binding 1
																			P58252				Eef2		Elongation factor 2
																			P17095	Q3TE85	A0A338P6F6		Hmga1		High mobility group protein HMG-I/HMG-Y
																			Q9Z2U1				Psma5		Proteasome subunit alpha type-5
																			Q9QXA5	D3YTP8	A0A1B0GQZ9	A0A1B0GRR9	Lsm4		U6 snRNA-associated Sm-like protein LSm4
																			P35700	B1AXW5	B1AXW6	B1AXW4	Prdx1		Peroxiredoxin-1
																			P57784	G5E883	A0A0U1RNZ6		Snrpa1		U2 small nuclear ribonucleoprotein A
																			Q9D2V7	G3X9L5	E9PYU1		Coro7		Coronin-7
																			P47955				Rplp1		60S acidic ribosomal protein P1
																			P48025	E9PWE9			Syk		Tyrosine-protein kinase SYK	Tyrosine-protein kinase
																			Q8VBV7	A0A087WPM5			Cops8		COP9 signalosome complex subunit 8
																			Q99JY9	A0A087WRA1	A0A087WQ14	A0A087WP86	Actr3		Actin-related protein 3
																			P42227	B7ZC18			Stat3		Signal transducer and activator of transcription 3	Signal transducer and activator of transcription
																			Q8JZV7	F7CUP3	F6UP77		Amdhd2		Putative N-acetylglucosamine-6-phosphate deacetylase
																			A2BDX3				Mocs3		Adenylyltransferase and sulfurtransferase MOCS3	Molybdopterin-synthase adenylyltransferase	Molybdopterin-synthase sulfurtransferase
																			P31996	A0A0R4J1C8			Cd68		Macrosialin
																			Q9EQH3				Vps35		Vacuolar protein sorting-associated protein 35
																			P62748	A0A1Y7VMK3	P84075	A2A7R5	Hpcal1		Hippocalcin-like protein 1
																			Q62384	F8WHU9			Zpr1		Zinc finger protein ZPR1
																			Q91V92	Q3V117	Q3TS02		Acly		ATP-citrate synthase
																			Q8VCF0				Mavs		Mitochondrial antiviral-signaling protein
																			Q8JZQ9	A0A0G2JG48			Eif3b		Eukaryotic translation initiation factor 3 subunit B
																			Q923D2	E9PZC3	E9PZC4	A0A0U1RPU7	Blvrb		Flavin reductase (NADPH)
																			Q569Z6	Q8BZN7	F6YSQ2		Thrap3		Thyroid hormone receptor-associated protein 3
																			Q91XV3				Basp1		Brain acid soluble protein 1
																			Q3UEB3				Puf60		Poly(U)-binding-splicing factor PUF60
																			Q9CT10	A0A3B2WCL5			Ranbp3		Ran-binding protein 3
																			Q9CQT1	F8WI95	F6YY88		Mri1		Methylthioribose-1-phosphate isomerase
																			K4DI63				Creg1
																			O35955				Psmb10		Proteasome subunit beta type-10
																			P17918				Pcna		Proliferating cell nuclear antigen
																			Q9R062	V9GX26	K3W4S6		Gyg1	Gyg	Glycogenin-1
																			P62482	E0CXZ9	Q3UPV6	A0A571BGH0	Kcnab2		Voltage-gated potassium channel subunit beta-2
																			P59325	Q8BVV6	A0A1Y7VNP4	A0A1Y7VJG2	Eif5		Eukaryotic translation initiation factor 5
																			Q9CVB6	D3YXG6	A0A087WRT2		Arpc2		Actin-related protein 2/3 complex subunit 2
																			P21300				Akr1b7		Aldose reductase-related protein 1
																			P13020	A0A0J9YUQ8	A0A0J9YUJ8		Gsn		Gelsolin
																			P45377				Akr1b8		Aldose reductase-related protein 2
																			Q9QXS1	E9Q3W4	A0A3B2W7J8	A0A0R4J218	Plec		Plectin
																			Q9D0W5				Ppil1		Peptidyl-prolyl cis-trans isomerase-like 1
																			Q9WU28	H7BWX1	E9PZ62	E9Q093	Pfdn5		Prefoldin subunit 5
																			Q99LD4	G3UXW9	A0A140LJB7	Q3MIA8	Gps1		COP9 signalosome complex subunit 1
																			Q91YN9	A0A087WNX9			Bag2		BAG family molecular chaperone regulator 2
																			Q8CGY8				Ogt		UDP-N-acetylglucosamine--peptide N-acetylglucosaminyltransferase 110 kDa subunit
																			Q63850				Nup62		Nuclear pore glycoprotein p62
																			P25085	Q3TBV5	A0A0A6YVU4		Il1rn		Interleukin-1 receptor antagonist protein
																			P97825				Hn1		Hematological and neurological expressed 1 protein	Hematological and neurological expressed 1 protein, N-terminally processed
																			Q6P1F6	Q9CWU3	Q8BG02	Q6ZWR4	Ppp2r2a		Serine/threonine-protein phosphatase 2A 55 kDa regulatory subunit B alpha isoform	Serine/threonine-protein phosphatase 2A 55 kDa regulatory subunit B
																			P15532	Q5NC80	Q5NC79		Nme1		Nucleoside diphosphate kinase A	Nucleoside diphosphate kinase
																			Q8R480	Z4YM95			Nup85		Nuclear pore complex protein Nup85
																			Q9JIX8	F6RJ39	Q52KR6	B8JJ92	Acin1		Apoptotic chromatin condensation inducer in the nucleus
																			Q9QZD8				Slc25a10		Mitochondrial dicarboxylate carrier
																			P47199	A0A0A6YXR4	D3YUG9	V9GXY8	Cryz		Quinone oxidoreductase
																			Q9DBJ1	O70250			Pgam1		Phosphoglycerate mutase 1
																			Q6ZWM4	A0A0N4SUZ3			Lsm8		U6 snRNA-associated Sm-like protein LSm8
																			Q64442				Sord		Sorbitol dehydrogenase
																			P18242	F8WIR1	F6Y6L6	A0A1B0GT66	Ctsd		Cathepsin D
																			Q6PGB6				Naa50		N-alpha-acetyltransferase 50
																			O70194	A0A2R8VK20			Eif3d		Eukaryotic translation initiation factor 3 subunit D
																			P22892	Q8CBB7			Ap1g1		AP-1 complex subunit gamma-1
																			Q9R1C7	A0A1B0GRU8			Prpf40a		Pre-mRNA-processing factor 40 homolog A
																			Q8K2Q0				Commd9		COMM domain-containing protein 9
																			P26043	A0A5F8MPB9	Q7TSG6		Rdx		Radixin
																			P61161				Actr2		Actin-related protein 2
																			O70591				Pfdn2		Prefoldin subunit 2
																			Q9CQI3	A0A2I3BPS1	A0A2I3BR94		Gmfb		Glia maturation factor beta
																			P26040				Ezr		Ezrin
																			Q62465				Vat1		Synaptic vesicle membrane protein VAT-1 homolog
																			P61087	A0A0J9YU07	A0A0J9YUI1	Q3V3R8	Ube2k		Ubiquitin-conjugating enzyme E2 K
																			Q61549	A0A3B2WB94			Emr1		EGF-like module-containing mucin-like hormone receptor-like 1
																			Q9QZE7	A0A1D5RLR0			Tsnax		Translin-associated protein X
																			Q7TMK9	G3UZI2	A0A0R4J259	G3V018	Syncrip		Heterogeneous nuclear ribonucleoprotein Q
																			P97315				Csrp1		Cysteine and glycine-rich protein 1
																			O70404	A0A0R4J0R1	A0A0U1RPE8		Vamp8		Vesicle-associated membrane protein 8
																			O88545	D3Z0F5			Cops6		COP9 signalosome complex subunit 6
																			Q9D892				Itpa		Inosine triphosphate pyrophosphatase
																			Q8CDN6	A0A498WGD8	A0A494B955	A0A494BBI1	Txnl1		Thioredoxin-like protein 1
																			Q18PI6	E9Q9E8	A0A0R4J0K5	A0A0R4J1S4	Cd84		SLAM family member 5
																			Q3TBT3				Tmem173		Stimulator of interferon genes protein
																			P50247	A2ALT5			Ahcy		Adenosylhomocysteinase
																			Q8K2Q7	A0A0A6YWK4			Brox		BRO1 domain-containing protein BROX
																			P17751	H7BXC3			Tpi1		Triosephosphate isomerase
																			Q91VH6	A0A3B2WCC1	A0A3B2W4I2	A0A3F2YNL8	Memo1		Protein MEMO1
																			Q01965	E9PX73	E9PV93		Ly9		T-lymphocyte surface antigen Ly-9
																			Q9D8T2	A0A2R8VKQ7			Gsdmdc1		Gasdermin-D
																			A0A0R4J138	P50429			Arsb		Arylsulfatase B
																			Q91WD5	D3YXT0	A0A0A6YW30	A0A0A6YXD3	Ndufs2		NADH dehydrogenase [ubiquinone] iron-sulfur protein 2, mitochondrial
																			Q9CZX8	D3YUT3	D3YUG3	D3Z5R8	Rps19		40S ribosomal protein S19
																			Q99MD9	B1AU76	B1AU75		Nasp		Nuclear autoantigenic sperm protein
																			O08663	Q3UI33	Q3TMN1	M0QW69	Metap2		Methionine aminopeptidase 2
																			Q9D1P4	A0A1L1STQ1	A0A1L1SSG7	A0A1L1STZ1	Chordc1		Cysteine and histidine-rich domain-containing protein 1
																			Q9JHS3	D3YTS4			Lamtor2		Ragulator complex protein LAMTOR2
																			Q91VR5	A0A1Y7VM48			Ddx1		ATP-dependent RNA helicase DDX1
																			O55234	Q8BTY5			Psmb5		Proteasome subunit beta type-5
																			Q99MN1	Q8R2P8			Kars		Lysine--tRNA ligase
																			Q9D154	Z4YK03	Q8VHP7		Serpinb1a		Leukocyte elastase inhibitor A
																			A0A3B2WDD2	A0A3B2WBL1	Q5XJF6	P53026	Rpl10a		Ribosomal protein	60S ribosomal protein L10a
																			Q9CQF3	A0A1D5RLS2	A0A1D5RM23	A0A1D5RLT7	Nudt21		Cleavage and polyadenylation specificity factor subunit 5
																			P17742	A0A1L1SST0	V9GXC1	V9GX31	Ppia		Peptidyl-prolyl cis-trans isomerase A	Peptidyl-prolyl cis-trans isomerase A, N-terminally processed
																			Q9ER00				Stx12		Syntaxin-12
																			Q9WVA3	A0A140LHA2	A0A140LIM5	A0A140LJ21	Bub3		Mitotic checkpoint protein BUB3
																			P59999	Q3TX55	E9PWA7		Arpc4		Actin-related protein 2/3 complex subunit 4
																			Q3THK7				Gmps		GMP synthase [glutamine-hydrolyzing]
																			O88531	B1B0P8	B1B0P9		Ppt1		Palmitoyl-protein thioesterase 1
																			P49962				Srp9		Signal recognition particle 9 kDa protein
																			Q9D358	Q561M1	A0A1W2P7X3		Acp1		Low molecular weight phosphotyrosine protein phosphatase
																			Q9DCA5	E9Q2V8			Brix1		Ribosome biogenesis protein BRX1 homolog
																			Q9CX34				Sugt1		Suppressor of G2 allele of SKP1 homolog
																			Q9DB29	A0A1Y7VLY5	A0A1Y7VKA0	A0A1Y7VKC6	Iah1		Isoamyl acetate-hydrolyzing esterase 1 homolog
																			Q9CSH3	A0A2I3BR78			Dis3		Exosome complex exonuclease RRP44
																			Q9ET22				Dpp7		Dipeptidyl peptidase 2
																			Q9DB27	Q9CQ21			Mcts1		Malignant T-cell-amplified sequence 1
																			Q920A5				Scpep1		Retinoid-inducible serine carboxypeptidase
																			Q00519	A0A3B2WBF8			Xdh		Xanthine dehydrogenase/oxidase	Xanthine dehydrogenase	Xanthine oxidase
																			P60766				Cdc42		Cell division control protein 42 homolog
																			Q9CPY7	A0A0G2JEM7			Lap3		Cytosol aminopeptidase
																			Q6P9P6				Kif11		Kinesin-like protein KIF11
																			Q8BTI8	A0A087WRX8	A0A3B2W3Z4	A0A087WPS9	Srrm2		Serine/arginine repetitive matrix protein 2
																			Q60676	F7BX26			Ppp5c		Serine/threonine-protein phosphatase 5	Serine/threonine-protein phosphatase
																			P62311				Lsm3		U6 snRNA-associated Sm-like protein LSm3
																			Q62203	G3UVU2	D3YW09	D3Z5A6	Sf3a2		Splicing factor 3A subunit 2
																			Q91Z50	P39749			Fen1		Flap endonuclease 1
																			P17427				Ap2a2		AP-2 complex subunit alpha-2
																			O70456				Sfn		14-3-3 protein sigma
																			P21460	A2APX3			Cst3		Cystatin-C
																			O35864	A0A087WQA8			Cops5		COP9 signalosome complex subunit 5
																			Q62048	D3Z375			Pea15	Pea15a	Astrocytic phosphoprotein PEA-15
																			A0A0R4J0N5	P46718	A2T4N6		Pdcd2		Programmed cell death protein 2
																			P35831				Ptpn12		Tyrosine-protein phosphatase non-receptor type 12
																			Q920Q4	G3X8X7	A2BI90		Vps16		Vacuolar protein sorting-associated protein 16 homolog
																			Q5SW19	A0A0R4J140	Z4YLI8		Cluh		Clustered mitochondria protein homolog
																			Q05D44				Eif5b		Eukaryotic translation initiation factor 5B
																			P50431	G3UZ26	G3UYY1		Shmt1		Serine hydroxymethyltransferase, cytosolic	Serine hydroxymethyltransferase
																			Q8CI11				Gnl3		Guanine nucleotide-binding protein-like 3
																			Q61749	D3Z780	A0A0J9YUY0	A0A0J9YTQ7	Eif2b4		Translation initiation factor eIF-2B subunit delta
																			Q8VDP4				Ccar2		Cell cycle and apoptosis regulator protein 2
																			Q9CQV8	A2A5N1			Ywhab		14-3-3 protein beta/alpha	14-3-3 protein beta/alpha, N-terminally processed
																			P63017	Q504P4	D3Z5E2		Hspa8		Heat shock cognate 71 kDa protein
																			P28658				Atxn10		Ataxin-10
																			Q571E4	Q8CC47			Galns		N-acetylgalactosamine-6-sulfatase
																			P70195				Psmb7		Proteasome subunit beta type-7
																			B2RXS4				Plxnb2		Plexin-B2
																			B1AWE0	Q6PFA2	O08585	B1AWE1	Clta		Clathrin light chain A
																			O35295				Purb		Transcriptional activator protein Pur-beta
																			Q61249				Igbp1		Immunoglobulin-binding protein 1
																			P28271	Q811J3			Aco1		Cytoplasmic aconitate hydratase
																			Q8JZK9				Hmgcs1		Hydroxymethylglutaryl-CoA synthase, cytoplasmic
																			Q60648				Gm2a		Ganglioside GM2 activator
																			Q9EQ61	Q5SQ20			Pes1		Pescadillo homolog
																			Q8K3G9				Appl2		DCC-interacting protein 13-beta
																			Q60780	B1ATI9	Q3U432		Gas7		Growth arrest-specific protein 7
																			A0A286YDA2	A0A286YDT3	E9Q5C9	A0A286YDV7	Nolc1
																			P53811	Q8JZZ5			Pitpnb		Phosphatidylinositol transfer protein beta isoform
																			Q9R0P5				Dstn		Destrin
																			Q99KP6				Prpf19		Pre-mRNA-processing factor 19
																			S4R1W8				Gapdh
																			Q3TBD2	G3X9Q3	D3Z7R7		Hmha1		Minor histocompatibility protein HA-1
																			P20152	A0A0A6YWC8	A2AKJ2	P31001	Vim		Vimentin								E9Q1Z0	Q99M73	Q9Z2T6	Q9ERE2	P97861	E9Q1Y9	D3YZ35	A0A0R4J036	E9Q0F0	P19246	P08551
																			Q08943	A2AW05			Ssrp1		FACT complex subunit SSRP1
																			Q8C878	Q3TL72			Uba3		NEDD8-activating enzyme E1 catalytic subunit
																			Q9DB73	G3UZG6			Cyb5r1		NADH-cytochrome b5 reductase 1
																			P84099	A2A547			Rpl19		60S ribosomal protein L19	Ribosomal protein L19
																			Q9QUM9	E0CXB1	E0CYT2		Psma6		Proteasome subunit alpha type-6
																			Q8K4Q8	A0A452J8C7			Colec12		Collectin-12
																			O55029				Copb2		Coatomer subunit beta
																			Q8BJU0	A0A1W2P6P1	A0A1W2P7I5		Sgta		Small glutamine-rich tetratricopeptide repeat-containing protein alpha
																			P48453	E9Q6P2	G3X8U7	E0CZ78	Ppp3cb	Ppp3ca	Serine/threonine-protein phosphatase 2B catalytic subunit beta isoform	Serine/threonine-protein phosphatase	Serine/threonine-protein phosphatase 2B catalytic subunit alpha isoform
																			Q6A0A9				FAM120A		Constitutive coactivator of PPAR-gamma-like protein 1
																			Q9WV32	Q91Z25	F6VVE6	F6THG2	Arpc1b		Actin-related protein 2/3 complex subunit 1B
																			P62082				Rps7		40S ribosomal protein S7
																			Q9D0I8	A2AMV1	D6RCI7		Mrto4		mRNA turnover protein 4 homolog
																			Q3UMC0	A0A0G2JFY0	A0A0A0MQ80	Q9D3R6	Spata5		Spermatogenesis-associated protein 5
																			Q922J9	D3Z5W6	D3Z4N9	D3Z072	Far1		Fatty acyl-CoA reductase 1
																			Q5FWK3	A2AH25			Arhgap1		Rho GTPase-activating protein 1
																			P28076	G3UYK5	A0A494B9L1	A0A0R4J256	Psmb9		Proteasome subunit beta type-9
																			P62259	D6REF3	F6WA09		Ywhae		14-3-3 protein epsilon
																			Q9QZ88	D3YYD5	D3Z645	D3YW98	Vps29		Vacuolar protein sorting-associated protein 29
																			Q9DBG7	A0A1L1SSI7	F6VF36		Srpr		Signal recognition particle receptor subunit alpha
																			O08788	D3YX34	E9Q586	E9Q3M3	Dctn1		Dynactin subunit 1
																			O08529				Capn2		Calpain-2 catalytic subunit
																			P27612	F7D1R5			Plaa		Phospholipase A-2-activating protein
																			Q3UPL0	S4R2A9	S4R192	S4R256	Sec31a		Protein transport protein Sec31A
																			Q8K1X4				Nckap1l
																			Q8VDQ8	A0A140LHL5			Sirt2		NAD-dependent protein deacetylase sirtuin-2
																			P0DP28	P0DP27	P0DP26	Q3UKW2	Calm1
																			Q9D898				Arpc5l		Actin-related protein 2/3 complex subunit 5-like protein
																			P61082	F7CDT0	F6WMC0	G5E919	Ube2m		NEDD8-conjugating enzyme Ubc12
																			Q64324	F8WGM5			Stxbp2		Syntaxin-binding protein 2
																			Q8R574				Prpsap2		Phosphoribosyl pyrophosphate synthase-associated protein 2
																			Q9D1L9	G3UW70			Lamtor5		Ragulator complex protein LAMTOR5
																			Q8BX70	A0A1L1SUY8	A0A1L1SS63		Vps13c		Vacuolar protein sorting-associated protein 13C
																			Q8BZA9	A0A0J9YV11			Tigar		Fructose-2,6-bisphosphatase TIGAR
																			Q9JII5	D3Z4J1	Q3UGB5		Dazap1		DAZ-associated protein 1
																			Q9Z0X1	B1AU25			Aifm1		Apoptosis-inducing factor 1, mitochondrial
																			Q9CQ60	Q8CBG6	D3Z4X1	F6X8L5	Pgls		6-phosphogluconolactonase
																			Q9CPW4	Q3UA72			Arpc5		Actin-related protein 2/3 complex subunit 5
																			Q8CG76				Akr7a2		Aflatoxin B1 aldehyde reductase member 2
																			Q9QZD9	A2AE03			Eif3i		Eukaryotic translation initiation factor 3 subunit I
																			Q9Z0J0				Npc2		Epididymal secretory protein E1
																			P63276				Rps17		40S ribosomal protein S17
																			Q60872	A0A494BB95	Q8BX20	Q3UTA4	Eif1a		Eukaryotic translation initiation factor 1A
																			P17439	A0A0G2JDK2			Gba		Glucosylceramidase
																			Q9CY57	E9PW20	D3YZA1	D3Z7T7	Chtop		Chromatin target of PRMT1 protein
																			P07091	A0A0G2JGD2			S100a4		Protein S100-A4
																			P62274				Rps29		40S ribosomal protein S29
																			A0A286YDU0	E9PYG6			Rasa1
																			Q8BMJ3				Eif1ax		Eukaryotic translation initiation factor 1A, X-chromosomal
																			Q6A068	A0A1W2P7S8	A0A1W2P855	A0A1W2P7Z8	Cdc5l		Cell division cycle 5-like protein
																			Q9EQ80	D3Z0G0	E9PWJ6		Nif3l1		NIF3-like protein 1
																			Q99J09	F7D5L2			Wdr77		Methylosome protein 50
																			P47791				Gsr		Glutathione reductase, mitochondrial
																			Q3THW5	P0C0S6	Q8R029	Q3UA95	H2afv	H2afz	Histone H2A.V	Histone H2A.Z	Histone H2A
																			Q6ZWU9	A0A0G2JDW7	A0A0G2JG29	A0A0G2JEX7	Rps27		40S ribosomal protein S27
																			Q9ERB0				Snap29		Synaptosomal-associated protein 29
																			Q61074	A0A0J9YVG0			Ppm1g		Protein phosphatase 1G
																			Q9WV80	Q6NZD2	D3YWH1		Snx1		Sorting nexin-1
																			Q6NSR8	F6T2H5			Npepl1		Probable aminopeptidase NPEPL1
																			Q9JHU9				Isyna1		Inositol-3-phosphate synthase 1
																			Q9CXF4				Tbc1d15		TBC1 domain family member 15
																			Q7TQI3	D3YWF6	D3Z7K0		Otub1		Ubiquitin thioesterase OTUB1
																			Q9CZY3	B7ZBY7	E9PY39	B7ZBY6	Ube2v1	Gm20431	Ubiquitin-conjugating enzyme E2 variant 1
																			Q8R317	Q99NB8			Ubqln1		Ubiquilin-1
																			Q3TC93	A0A1W2P6R8			Hs1bp3		HCLS1-binding protein 3
																			Q9JM76	H7BWZ3	D3Z2F7	D3Z2F8	Arpc3		Actin-related protein 2/3 complex subunit 3
																			Q8BY71	A2ATU9			Hat1		Histone acetyltransferase type B catalytic subunit
																			G3X9B1	A0A1Y7VNI1	A0A1Y7VNG8		Heatr1
																			Q61545	Q5SUT0	Q5SUS9		Ewsr1		RNA-binding protein EWS
																			Q8R5A3	G5E867	F2Z3U3	S4R2K5	Apbb1ip		Amyloid beta A4 precursor protein-binding family B member 1-interacting protein
																			Q8BH43	Q8R5H6	B1AUN0		Wasf2		Wiskott-Aldrich syndrome protein family member 2
																			O35405				Pld3		Phospholipase D3
																			Q9QY06	E9PZW8	E9QKV6	A0A1D5RLD1	Myo9b		Unconventional myosin-IXb
																			E9PVC5	Q6NZJ6	E9PVC6	E9Q9E1	Eif4g1		Eukaryotic translation initiation factor 4 gamma 1								D3Z439
																			Q9CR16	A0A0A6YW70			Ppid		Peptidyl-prolyl cis-trans isomerase D
																			O08810	A2AH85	G3UZ34	G3UXK8	Eftud2		116 kDa U5 small nuclear ribonucleoprotein component
																			Q8K1B8	A0A494B9W3	A0A494BBJ8	A0A494B9F7	Fermt3		Fermitin family homolog 3
																			Q5BLK4	E9PUA2	A0A286YCY9	A0A286YDR9	Zcchc6		Terminal uridylyltransferase 7
																			P98078	E9PX84	Q3TRE6	E9QL31	Dab2		Disabled homolog 2
																			P42932	H3BL49	H3BJB6	H3BLL1	Cct8		T-complex protein 1 subunit theta
																			P62751				Rpl23a		60S ribosomal protein L23a
																			Q9CQM9	A0A1B0GS58	A0A1B0GT04		Glrx3		Glutaredoxin-3
																			Q6P549	A0A087WPT7	A0A1B0GR64		Inppl1		Phosphatidylinositol 3,4,5-trisphosphate 5-phosphatase 2
																			P14576	E9PXC0	A0A1Y7VJJ0	A0A1W2P809	Srp54	Srp54c	Signal recognition particle 54 kDa protein
																			A2AMW0	F7CAZ6			Capzb
																			P80315	G5E839	G3UYW5	G3UXF3	Cct4		T-complex protein 1 subunit delta
																			P11352	A0A0A6YY34	A0A0A6YVV2		Gpx1		Glutathione peroxidase 1	Glutathione peroxidase
																			Q9D662	A2ANA0	A2AN98	A2AN99	Sec23b		Protein transport protein Sec23B
																			P62962	Q5SX49	J3QMC2		Pfn1		Profilin-1	Profilin
																			Q7TQK5	E9QAD4			Ccdc93		Coiled-coil domain-containing protein 93
																			P11983	F2Z483	A0A3B2WDE2		Tcp1		T-complex protein 1 subunit alpha
																			Q8K1I7				Wipf1		WAS/WASL-interacting protein family member 1
																			Q8CBW3	B7ZCU2	B7ZCU5	B7ZCU4	Abi1		Abl interactor 1								Q6AXH6	Q6AXD2
																			P97379	A0A0J9YTQ8	A0A0J9YUY8		G3bp2		Ras GTPase-activating protein-binding protein 2
																			P08508	E9PUV2	A0A0B4J1M6	E9PVR4	Fcgr3		Low affinity immunoglobulin gamma Fc region receptor III
																			P48036	A0A0G2JGQ0			Anxa5		Annexin A5
																			Q62418				Dbnl		Drebrin-like protein
																			Q8BWG8	J3QNU6	F7DF62		Arrb1		Beta-arrestin-1
																			Q9D7N9				Apmap		Adipocyte plasma membrane-associated protein
																			Q99PL5	A2AVJ7			Rrbp1		Ribosome-binding protein 1
																			Q9QY76	Q8BH80			Vapb		Vesicle-associated membrane protein-associated protein B
																			Q8CCS6	G3UY42	G3UX74	D3YUB9	Pabpn1	Gm20521	Polyadenylate-binding protein 2
																			P83882	A0A2I3BPG9	A0A0A6YW33		Rpl36a		60S ribosomal protein L36a
																			D3Z0M9				Ddx23
																			Q99JF8				Psip1		PC4 and SFRS1-interacting protein
																			Q8VDM6				Hnrnpul1		Heterogeneous nuclear ribonucleoprotein U-like protein 1
																			Q8VIJ6				Sfpq		Splicing factor, proline- and glutamine-rich
																			P48758	A0A338P684	A0A1B0GRG8	A0A338P797	Cbr1		Carbonyl reductase [NADPH] 1
																			P70318	Q921W2	A0A0U1RPD3	D3Z3Y4	Tial1	Tia1	Nucleolysin TIAR	Nucleolysin TIA-1							D6RGU1	D3YY02
																			Q640M1	Q6EJB6			Utp14a	Utp14b	U3 small nucleolar RNA-associated protein 14 homolog A	U3 small nucleolar RNA-associated protein 14 homolog B
																			Q9R059	F2Z455			Fhl3		Four and a half LIM domains protein 3
																			Q9QYI3	F7BTP8	A2A5E1		Dnajc7		DnaJ homolog subfamily C member 7
																			P25976	A2AWT6	A2AWT7	A2AWT5	Ubtf		Nucleolar transcription factor 1
																			Q61035	Q99KK9	G5E823	A0A494BAV2	Hars		Histidine--tRNA ligase, cytoplasmic
																			Q9CYR6	Q8BWW3			Pgm3		Phosphoacetylglucosamine mutase
																			Q8BG07				Pld4		Phospholipase D4
																			Q99L45	E0CXJ3			Eif2s2		Eukaryotic translation initiation factor 2 subunit 2
																			Q04447	P07310	A0A0J9YKD4		Ckb		Creatine kinase B-type
																			Q9JK23	A0A3B2WB82	A0A3B2W3V4		Psmg1		Proteasome assembly chaperone 1
																			O54692				Zw10		Centromere/kinetochore protein zw10 homolog
																			P97470	A0A0U1RQ12	A0A0U1RPR5		Ppp4c		Serine/threonine-protein phosphatase 4 catalytic subunit
																			Q8VCT3	E9PYF1			Rnpep		Aminopeptidase B
																			Q9Z1X4	Q45VK5	A0A1L1STE4	A0A1L1SU19	Ilf3		Interleukin enhancer-binding factor 3
																			O89053	G3UYK8	A0A0U1RPY8	D3YW57	Coro1a		Coronin-1A	Coronin
																			P68040				Gnb2l1		Guanine nucleotide-binding protein subunit beta-2-like 1	Guanine nucleotide-binding protein subunit beta-2-like 1, N-terminally processed
																			Q64521	A2AQR0			Gpd2		Glycerol-3-phosphate dehydrogenase, mitochondrial	Glycerol-3-phosphate dehydrogenase
																			P70122	F6TN03	D6REV5		Sbds		Ribosome maturation protein SBDS
																			P63213				Gng2		Guanine nucleotide-binding protein G(I)/G(S)/G(O) subunit gamma-2
																			P17563	Q63836	A0A0R4J135	G3UYY2	Selenbp1	Selenbp2	Selenium-binding protein 1	Selenium-binding protein 2
																			P63330	P62715			Ppp2ca	Ppp2cb	Serine/threonine-protein phosphatase 2A catalytic subunit alpha isoform	Serine/threonine-protein phosphatase 2A catalytic subunit beta isoform
																			P49717	A0A2R8VHP7			Mcm4		DNA replication licensing factor MCM4
																			P62849	A0A286YEB7			Rps24		40S ribosomal protein S24
																			Q8R050	Q149F3	F7CE88		Gspt1		Eukaryotic peptide chain release factor GTP-binding subunit ERF3A
																			Q9R0E2				Plod1		Procollagen-lysine,2-oxoglutarate 5-dioxygenase 1
																			Q99LL5	A0A1W2P7U7			Pwp1		Periodic tryptophan protein 1 homolog
																			P80316	E0CZA1			Cct5		T-complex protein 1 subunit epsilon
																			Q922H4	D3Z3L0	D3Z3M0	D3Z2L8	Gmppa		Mannose-1-phosphate guanyltransferase alpha
																			P63325	A0A338P731	Q3UW83	A0A338P7K4	Rps10		40S ribosomal protein S10
																			Q99MR8	A0A0G2JFQ5	A0A0G2JF64		Mccc1		Methylcrotonoyl-CoA carboxylase subunit alpha, mitochondrial
																			Q61152	Q3V441			Ptpn18		Tyrosine-protein phosphatase non-receptor type 18
																			Q3U3J1	P50136	A0A0U1RPK5		Bckdha		2-oxoisovalerate dehydrogenase subunit alpha, mitochondrial
																			P16546	E9Q447	A3KGU5	A3KGU7	Sptan1		Spectrin alpha chain, non-erythrocytic 1
																			Q9R0Q3	F6V6T4	Q8BPI2		Tmed2		Transmembrane emp24 domain-containing protein 2
																			Q8BYA0	F6UI15			Tbcd		Tubulin-specific chaperone D
																			P54923				Adprh		[Protein ADP-ribosylarginine] hydrolase
																			Q6ZWV7				Rpl35		60S ribosomal protein L35
																			Q810D6	A0A1B0GRR2			Grwd1		Glutamate-rich WD repeat-containing protein 1
																			P68134	P68033	P62737	P63268	Acta1	Actc1	Actin, alpha skeletal muscle	Actin, alpha cardiac muscle 1	Actin, aortic smooth muscle	Actin, gamma-enteric smooth muscle
																			Q9D9V3	E0CXS3			Echdc1		Ethylmalonyl-CoA decarboxylase
																			P80314	A0A1W2P7B7	A0A1W2P828	A0A1W2P8B6	Cct2		T-complex protein 1 subunit beta
																			P56542	D3Z512	D3Z5U3		Dnase2	Dnase2a	Deoxyribonuclease-2-alpha
																			P27048	P63163	A0A0G2JGN4		Snrpb	Snrpn	Small nuclear ribonucleoprotein-associated protein B	Small nuclear ribonucleoprotein-associated protein N
																			Q99N69	A0A494B990			Lpxn		Leupaxin
																			F6WR04	O70370			Ctss		Cathepsin S
																			Q9QWR8	A0A2R8VHH9	A0A2R8VHC0	Q3UZX5	Naga		Alpha-N-acetylgalactosaminidase
																			P03995				Gfap		Glial fibrillary acidic protein
																			P70699	F6R5R5	A2AFL3		Gaa		Lysosomal alpha-glucosidase
																			Q8K4Z5				Sf3a1		Splicing factor 3A subunit 1
																			P60867				Rps20		40S ribosomal protein S20
																			O35609	E9Q855	Q3UXS0		Scamp3		Secretory carrier-associated membrane protein 3
																			P61514	A0A1D5RL86			Rpl37a		60S ribosomal protein L37a
																			P58681				Tlr7		Toll-like receptor 7
																			Q9DBR1				Xrn2		5-3 exoribonuclease 2
																			P80317	A0A571BEL9	Q61390	B1AT05	Cct6a		T-complex protein 1 subunit zeta
																			Q9CWW6				Pin4		Peptidyl-prolyl cis-trans isomerase NIMA-interacting 4
																			P09405				Ncl		Nucleolin
																			P67984				Rpl22		60S ribosomal protein L22
																			P56959	G3UXT7	Q8CFQ9	G3UZD2	Fus		RNA-binding protein FUS
																			Q61462				Cyba		Cytochrome b-245 light chain
																			Q99N96	Q9D3F3			Mrpl1		39S ribosomal protein L1, mitochondrial
																			P14206	A0A1L1SUK3	A0A1L1SRW0		Rpsa		40S ribosomal protein SA
																			O70493	Q6ZWQ5	Q3TGS7	Q3V2H3	Snx12		Sorting nexin-12
																			P58044	G3XA48	H3BLP1	H3BLF8	Idi1		Isopentenyl-diphosphate Delta-isomerase 1
																			P35585	Q9WVP1	D3YZ71	A0A0R4IZX6	Ap1m1		AP-1 complex subunit mu-1
																			Q9CY64	A2ASB8	A2ASB7	A2ASB1	Blvra		Biliverdin reductase A
																			Q9JLV5	E9Q4T8			Cul3		Cullin-3
																			Q99JZ4	P36536	A0A1W2P869	A0A1W2P6N3	Sar1a		GTP-binding protein SAR1a
																			Q9R0P3	H3BKH6	H3BLJ9	H3BJL6	Esd		S-formylglutathione hydrolase
																			P48774	E9PV63			Gstm5		Glutathione S-transferase Mu 5
																			Q9JMH6	A0A1W2P6U1	Q9D8I4	A0A0U1RPS1	Txnrd1		Thioredoxin reductase 1, cytoplasmic
																			P80313	A0A0N4SV00	A0A0N4SUI8	A0A0N4SV22	Cct7		T-complex protein 1 subunit eta
																			P60670				Nploc4		Nuclear protein localization protein 4 homolog
																			Q9D1L0	B2RPU8	D3Z5B1		Chchd2	Zbed5	Coiled-coil-helix-coiled-coil-helix domain-containing protein 2
																			Q9JJI8				Rpl38		60S ribosomal protein L38
																			P63242	A0A0A0MQM0	Q8BGY2	J3QPS8	Eif5a	Eif5a2	Eukaryotic translation initiation factor 5A-1	Eukaryotic translation initiation factor 5A	Eukaryotic translation initiation factor 5A-2
																			Q6PE01				Snrnp40		U5 small nuclear ribonucleoprotein 40 kDa protein
																			P10107	A0A494BBD8			Anxa1		Annexin A1
																			Q8BHG1	A6PWC3	A2A9Q2	Q3V3G9	Nrd1		Nardilysin
																			Q8BK67	A2AWQ2			Rcc2		Protein RCC2
																			O88441				Mtx2		Metaxin-2
																			P99027	A0A5F8MPY2			Rplp2		60S acidic ribosomal protein P2
																			E9PZ00	Q8BFQ1	K3W4L3	J3QPG5	Psap		Prosaposin
																			P47962	D3YYV8			Rpl5		60S ribosomal protein L5
																			O88456	A0A0R4IZW8	A0A0R4J1C2		Capns1		Calpain small subunit 1
																			Q91VI7	A0A1B0GSG5	A0A1B0GRG4	A0A1B0GRY7	Rnh1		Ribonuclease inhibitor
																			Q08857	A0A0G2JFB7			Cd36		Platelet glycoprotein 4
																			Q9Z110	D3Z0B4	H3BKJ8	H3BLE8	Aldh18a1		Delta-1-pyrroline-5-carboxylate synthase	Glutamate 5-kinase	Gamma-glutamyl phosphate reductase
																			Q8R180	A0A2I3BPM1			Ero1l		ERO1-like protein alpha
																			P56135	F8WHP8			Atp5j2		ATP synthase subunit f, mitochondrial
																			B9EJ86	A0A0R4J150	A0A5F8MPC5	D3YWU9	Osbpl8		Oxysterol-binding protein
																			P29758				Oat		Ornithine aminotransferase, mitochondrial
																			P37040	Q05DV1	E9Q997	E9PVT9	Por		NADPH--cytochrome P450 reductase
																			Q64522	G3UWL7			Hist2h2ab		Histone H2A type 2-B
																			A2AQU8	Q9D975			Srxn1		Sulfiredoxin-1
																			Q8CI04	E9QL65			Cog3		Conserved oligomeric Golgi complex subunit 3
																			Q8VHE0				Sec63		Translocation protein SEC63 homolog
																			O54734				Ddost		Dolichyl-diphosphooligosaccharide--protein glycosyltransferase 48 kDa subunit
																			P48722	E0CY23			Hspa4l		Heat shock 70 kDa protein 4L
																			Q91XB0				Trex1		Three-prime repair exonuclease 1
																			Q8CGP5	Q6GSS7	Q8R1M2	Q64523	Hist1h2af	Hist2h2aa1	Histone H2A type 1-F	Histone H2A type 2-A	Histone H2A.J	Histone H2A type 2-C	Histone H2A type 1-K	Histone H2A type 3	Histone H2A	Histone H2A type 1-H	C0HKE4	C0HKE3	C0HKE2	C0HKE1
																			Q8K1R3				Pnpt1		Polyribonucleotide nucleotidyltransferase 1, mitochondrial
																			Q9EQ06	Q8VCR2	A8Y5N4		Hsd17b11		Estradiol 17-beta-dehydrogenase 11
																			Q8CBC8	P24288	E9Q4K3	B2KFA9	Bcat1		Branched-chain-amino-acid aminotransferase	Branched-chain-amino-acid aminotransferase, cytosolic
																			A0A140T8M0	A0A0B4J1I0	A0A075B5K8	F6XWB2	Igkv1-110	Igkv1-99	Ig kappa chain V-II region 26-10
																			Q8R1A4	E9PX48	A0A0U1RNY4	A0A0U1RNK7	Dock7		Dedicator of cytokinesis protein 7
																			P25799				Nfkb1		Nuclear factor NF-kappa-B p105 subunit	Nuclear factor NF-kappa-B p50 subunit
																			P10852	A0A0U1RPK4	A0A0U1RP98	A0A0U1RPL8	Slc3a2		4F2 cell-surface antigen heavy chain
																			P55302	F6WMD1			Lrpap1		Alpha-2-macroglobulin receptor-associated protein
																			Q9D855	Q9CQB4			Uqcrb		Cytochrome b-c1 complex subunit 7
																			Q8C166	B7ZCP4	F6R587	B7ZCP6	Cpne1		Copine-1
																			Q8R2E9	A0A1Y7VJM4	A0A1Y7VNF4		Ero1lb		ERO1-like protein beta
																			Q3UKV0	B1AUN3	B1AUN2		Eif2b3
																			Q5XG71	E9QK83			Utp20		Small subunit processome component 20 homolog
																			Q8BSY0	Q8CBM2	A2AL85		Asph		Aspartyl/asparaginyl beta-hydroxylase
																			P15379	Q3U8S1	A2APM5	A2APM3	Cd44		CD44 antigen
																			O35682	A0A0N4SW94			Myadm		Myeloid-associated differentiation marker
																			Q80X85				Mrps7		28S ribosomal protein S7, mitochondrial
																			P28867	Q1MX41	Q1MX43	Q1MX40	Prkcd		Protein kinase C delta type	Protein kinase C delta type regulatory subunit	Protein kinase C delta type catalytic subunit	Protein kinase C
																			P18155	A0A0N4SVW2			Mthfd2		Bifunctional methylenetetrahydrofolate dehydrogenase/cyclohydrolase, mitochondrial	NAD-dependent methylenetetrahydrofolate dehydrogenase	Methenyltetrahydrofolate cyclohydrolase
																			P11688				Itga5		Integrin alpha-5	Integrin alpha-5 heavy chain	Integrin alpha-5 light chain
																			Q9Z1M4	D3YWB8	Q8BSK8	D6RH86	Rps6kb2	Rps6kb1	Ribosomal protein S6 kinase beta-2	Ribosomal protein S6 kinase beta-1
																			Q6PHZ2	E9Q1V9	E9Q1W0	E9Q1T1	Camk2d		Calcium/calmodulin-dependent protein kinase type II subunit delta
																			Q61466	A0A2R8VI06	A0A2R8VKP3	Q6P9Z1	Smarcd1	Smarcd3	SWI/SNF-related matrix-associated actin-dependent regulator of chromatin subfamily D member 1	SWI/SNF-related matrix-associated actin-dependent regulator of chromatin subfamily D member 3
																			Q8R2Y8				Ptrh2		Peptidyl-tRNA hydrolase 2, mitochondrial
																			S4R2T6	P55194	A2A5V3	A2A5V1	Sh3bp1		SH3 domain-binding protein 1
																			Q9CPT4				Mydgf		Myeloid-derived growth factor
																			Q99N84	G3UYQ9	G3UYX8	G3UX79	Mrps18b		28S ribosomal protein S18b, mitochondrial
																			P0DOV1
																			P97377	Q80YP0			Cdk2	Cdk3	Cyclin-dependent kinase 2	Cyclin-dependent kinase 3
																			A8Y5E9	B2KGA7	Q505B7		Zbtb8os		Protein archease
																			P22893	Q9DBE5			Zfp36		Tristetraprolin
																			Q9EST4	REV__A0A0A6YWX5			Psmg2		Proteasome assembly chaperone 2
																			Q9EP97	F6Z9L5			Senp3		Sentrin-specific protease 3
																			O88351	A0A0R4J0T4	Q5D0E0	F6ULQ4	Ikbkb		Inhibitor of nuclear factor kappa-B kinase subunit beta
																			Q8BX90	F6TLV3	E0CXY0		Fndc3a		Fibronectin type-III domain-containing protein 3A
																			Q6ZWR6	A0A1L1STC6			Syne1		Nesprin-1
																			Q9DBL1	E9Q5L3			Acadsb		Short/branched chain specific acyl-CoA dehydrogenase, mitochondrial
																			P62806				Hist1h4a		Histone H4
																			Q7TND5	A0A0G2JEG7	A0A0G2JFR7		Rpf1		Ribosome production factor 1
																			Q8CC88				Vwa8		von Willebrand factor A domain-containing protein 8
																			F8WGB3	Q9CZB0			Sdhc		Succinate dehydrogenase cytochrome b560 subunit, mitochondrial
																			P63094	Q6R0H7	Z4YKV1	Q8CGK7	Gnas	Gnal	Guanine nucleotide-binding protein G(s) subunit alpha isoforms short	Guanine nucleotide-binding protein G(s) subunit alpha isoforms XLas	Guanine nucleotide-binding protein G(olf) subunit alpha
																			Q64516	Q9WU65	B1ASZ3	Q8C635	Gk	Gk2	Glycerol kinase	Glycerol kinase 2
																			P61021				Rab5b		Ras-related protein Rab-5B
																			Q91YU8	A0A1L1SRW3			Ppan		Suppressor of SWI4 1 homolog
																			Q3THS6	A0A0U1RNT6	A0A0U1RNK6	A0A0U1RQ95	Mat2a		S-adenosylmethionine synthase isoform type-2
																			Q9D0F6	D3Z1Y6			Rfc5		Replication factor C subunit 5
																			Q9R233	Q3TCU5	G3UZZ2	A0A3Q4EGL0	Tapbp		Tapasin
																			Q3TYS2	A0A0A0MQK0	E9Q3W5	X1WI15	BC017643		Uncharacterized protein C17orf62 homolog
																			Q64281	A0A1W2P7X1	A0A1W2P7F3	A0A1W2P6F1	Lilrb4	Gp49a	Leukocyte immunoglobulin-like receptor subfamily B member 4	Mast cell surface glycoprotein Gp49A
																			Q9D1G2	D3YXP6			Pmvk		Phosphomevalonate kinase
																			A0A2I3BRQ3	Q61704			Itih3		Inter-alpha-trypsin inhibitor heavy chain H3
																			F2Z471				Vdac1
																			Q91X96				Rabif		Guanine nucleotide exchange factor MSS4
																			Q9R002				Ifi202		Interferon-activable protein 202
																			P10810				Cd14		Monocyte differentiation antigen CD14
																			Q60766				Irgm1		Immunity-related GTPase family M protein 1
																			Q9R0Q8	H3BJQ5			Clec4e		C-type lectin domain family 4 member E
																			P0DOV2
																			P97930	D3Z3R3			Dtymk		Thymidylate kinase
																			Q8VHX6				Flnc		Filamin-C
																			P10833	A0A1B0GRG1	P62071	A0A1B0GRT5	Rras		Ras-related protein R-Ras
																			Q8BGS2				Bola2		BolA-like protein 2
																			P61028				Rab8b		Ras-related protein Rab-8B
																			Q2EMV9				Parp14		Poly [ADP-ribose] polymerase 14
																			Q8BV49	Q504N7	E9PVL3	A0A0A6YXV9	Pyhin1	BC094916	Pyrin and HIN domain-containing protein 1	Pyrin and HIN domain-containing protein 1-like
																			E0CXN9	Q3KNJ6	F6V9G0		C130026I21Rik
																			Q9WVL2	Q9QXJ2	E9QJX9		Stat2		Signal transducer and activator of transcription 2	Signal transducer and activator of transcription
																			Q9QY81	A0A0R4J1I6	F6XGN0		Nup210		Nuclear pore membrane glycoprotein 210
																			Q99MN9	E9Q1J7			Pccb		Propionyl-CoA carboxylase beta chain, mitochondrial
																			P01582				Il1a		Interleukin-1 alpha
																			Q61333	D3Z4L9	G3XA62	G3UWJ7	Tnfaip2		Tumor necrosis factor alpha-induced protein 2
																			Q6NSQ5	E9PV05	E9Q422	E0CY74	Sp140	A530032D15Rik
																			Q8VI94				Oasl1		2-5-oligoadenylate synthase-like protein 1
																			P29477	A0A1L1STZ4	P70313	E9Q9X4	Nos2		Nitric oxide synthase, inducible
																			Q3UDK1	A0A0G2JG49			Trafd1		TRAF-type zinc finger domain-containing protein 1
																			Q9D2R0				Aacs		Acetoacetyl-CoA synthetase
																			P06804	A0A0R4J210			Tnf		Tumor necrosis factor	Tumor necrosis factor, membrane form	Intracellular domain 1	Intracellular domain 2	C-domain 1	C-domain 2	Tumor necrosis factor, soluble form
																			P34960	Q3TCW6	Q8BJC0		Mmp12		Macrophage metalloelastase
																			P49300	A2CF65	F8WHB7	J3QPR7	Clec10a	Mgl2	C-type lectin domain family 10 member A
																			Q8R4B8				Nlrp3		NACHT, LRR and PYD domains-containing protein 3
																			P22437				Ptgs1		Prostaglandin G/H synthase 1
																			Q8BTY2	A0A286YDJ7	D3Y273	H6WZ45	Slc4a7		Sodium bicarbonate cotransporter 3	Anion exchange protein							A0A286YDK8	A0A286YD46	A0A286YCX2	A0A286YCS4	J9RV59	A0A286YDR1
																			P17809				Slc2a1		Solute carrier family 2, facilitated glucose transporter member 1
																			Q9WTV6				Usp18		Ubl carboxyl-terminal hydrolase 18
																			Q5U458	E9Q8B3	A2A8D1		Dnajc11		DnaJ homolog subfamily C member 11
																			Q6GTM0	Q64112	D3YZ80		Ifit2		Interferon-induced protein with tetratricopeptide repeats 2
																			Q9DCE9				Igtp
																			Q8CFB4	Q8BMN7			Gbp5		Guanylate-binding protein 5
																			Q05769				Ptgs2		Prostaglandin G/H synthase 2
																			E9Q4Z2				Acacb		Acetyl-CoA carboxylase 2	Biotin carboxylase
																			J3QMK6	E9Q3E1	F6QPV9		1700055N04Rik	Aldh3b2	Aldehyde dehydrogenase
																			Q3U687				2010002M12Rik
																			Q08509	Q3UGL1			Eps8		Epidermal growth factor receptor kinase substrate 8
																			Q8CBA2	F8WH72			Slfn5		Schlafen family member 5
																			Q64337	D3YZJ1	F6VD69		Sqstm1		Sequestosome-1
																			Q3U5Q7				Cmpk2		UMP-CMP kinase 2, mitochondrial
																			D3Z340	H3BL43	D6RFR7		Appl2
																			P10749				Il1b		Interleukin-1 beta
																			Q64282				Ifit1		Interferon-induced protein with tetratricopeptide repeats 1
																			Q9D2R8				Mrps33		28S ribosomal protein S33, mitochondrial
																			E9Q4X2	F6YNY8			Uggt2
																			F6UFZ5	G3X9Z4			Pcf11
																			Q8CBB9	D6RJ49			Rsad2		Radical S-adenosyl methionine domain-containing protein 2
																			P54987	A0A0R4J027			Irg1		Cis-aconitate decarboxylase

## Sheet: CnE_vs_Uninfect
Uniprot Protein IDs	Gene name	Protein name	Sequence coverage [%]	Mol. weight [kDa]	(-)log10 p-value	Difference
Q08509	Eps8	Epidermal growth factor receptor kinase substrate 8	4	91.736	1.50007	5.69553
Q9D2R8	Mrps33	28S ribosomal protein S33, mitochondrial	30.2	12.459	1.97878	4.6305
Q8BTY2	Slc4a7	Sodium bicarbonate cotransporter 3	4.4	116.51	2.60163	3.4274
Q5U458	Dnajc11	DnaJ homolog subfamily C member 11	12.5	63.232	2.2924	3.32226
Q9D1M7	Fkbp11	Peptidyl-prolyl cis-trans isomerase FKBP11	17.9	22.137	2.09513	3.31044
P49300	Clec10a	C-type lectin domain family 10 member A	31.9	34.595	4.99027	3.24999
P22437	Ptgs1	Prostaglandin G/H synthase 1	6.5	69.042	5.18614	3.10621
P61021	Rab5b	Ras-related protein Rab-5B	21.4	23.707	3.2384	3.09801
P17809	Slc2a1	Solute carrier family 2, facilitated glucose transporter member 1	2.4	53.984	2.77794	2.93663
P97377	Cdk2	Cyclin-dependent kinase 2	11	38.978	1.65617	2.56522
Q9Z1M4	Rps6kb2	Ribosomal protein S6 kinase beta-2	4.1	53.538	2.38378	2.41367
Q64337	Sqstm1	Sequestosome-1	30.5	48.162	3.11056	2.33842
Q9JKY5	Hip1r	Huntingtin-interacting protein 1-related protein	2.8	119.43	2.54444	2.24718
Q6A4J8	Usp7	Ubiquitin carboxyl-terminal hydrolase 7	8.5	128.47	1.99741	2.24595
Q9WVK4	Ehd1	EH domain-containing protein 1	49.6	60.602	2.19775	2.08833
Q64281	Lilrb4	Leukocyte immunoglobulin-like receptor subfamily B member 4	12.8	37.544	2.54575	1.97007
O89086	Rbm3	RNA-binding protein 3	28.8	16.604	4.13808	-1.88442
Q61549	Emr1	EGF-like module-containing mucin-like hormone receptor-like 1	11.8	102.13	5.32836	-1.91307
O08573	Lgals9	Galectin-9	10.8	40.035	2.5216	-1.95894
Q8BH61	F13a1	Coagulation factor XIII A chain	28.7	83.206	3.15883	-1.98979
P08905	Lyz2	Lysozyme C-2	60.8	16.689	5.14092	-2.14073
Q61830	Mrc1	Macrophage mannose receptor 1	6.5	164.98	2.88615	-2.14321
Q9CQW9	Ifitm3	Interferon-induced transmembrane protein 3	48.2	14.954	3.5448	-2.14533
P56542	Dnase2	Deoxyribonuclease-2-alpha	6.2	38.81	3.53132	-2.16032
P48774	Gstm5	Glutathione S-transferase Mu 5	8	26.635	3.18143	-2.24934
Q5SW19	Cluh	Clustered mitochondria protein homolog	5.8	148.07	2.31105	-2.31193
P42225	Stat1	Signal transducer and activator of transcription 1	33.1	87.196	2.34884	-2.32342
P35831	Ptpn12	Tyrosine-protein phosphatase non-receptor type 12	4.8	86.525	1.92356	-2.43175
Q9EPV8	Ubl5	Ubiquitin-like protein 5	24.7	8.5468	3.47517	-2.44153
P35492	Hal	Histidine ammonia-lyase	17	72.257	3.83687	-2.49328
Q9Z0M5	Lipa	Lysosomal acid lipase/cholesteryl ester hydrolase	8.8	45.325	3.26374	-2.62778
E9Q555	Rnf213	E3 ubiquitin-protein ligase RNF213	10.7	584.78	3.74082	-2.76099
Q5BLK4	Zcchc6	Terminal uridylyltransferase 7	2.4	169.1	3.01976	-2.84201
P70158	Smpdl3a	Acid sphingomyelinase-like phosphodiesterase 3a	12.6	49.857	3.1066	-2.85245
Q8K2Q0	Commd9	COMM domain-containing protein 9	13.6	21.85	2.27062	-2.87172
P09581	Csf1r	Macrophage colony-stimulating factor 1 receptor	5.8	109.18	2.77384	-3.33199
Q9ER38	Tor3a	Torsin-3A	11.7	43.813	1.82471	-3.34422
Q8BV66	Ifi44	Interferon-induced protein 44	12.8	47.852	2.61082	-3.83427
P52293	Kpna2	Importin subunit alpha-1	13.6	57.927	4.37502	-5.12513
Q07797	Lgals3bp	Galectin-3-binding protein	25.3	64.49	3.9273	-6.23424

## Sheet: CnE+KpI_vs_Uninfect
Uniprot Protein IDs	Gene name	Protein name	Sequence coverage [%]	Mol. weight [kDa]	(-)log10 p-value	Difference
P49300	Clec10a	C-type lectin domain family 10 member A	31.9	34.595	4.60561	3.65426
Q3U0V2	Tradd	Tumor necrosis factor receptor type 1-associated DEATH domain protein	20.3	34.577	3.4684	-2.43102
K4DI63	Creg1		21.3	11.021	2.73276	-2.68457
O08573	Lgals9	Galectin-9;Galectin	10.8	40.035	3.34707	-2.68866
Q60648	Gm2a	Ganglioside GM2 activator	8.8	20.824	2.70339	-2.73152
P42225	Stat1	Signal transducer and activator of transcription 1	33.1	87.196	3.21072	-3.17432
Q61830	Mrc1	Macrophage mannose receptor 1	6.5	164.98	2.39426	-3.26581
Q60996	Ppp2r5c	Serine/threonine-protein phosphatase 2A 56 kDa regulatory subunit gamma isoform	10.1	60.824	3.46999	-3.67309
Q8BV66	Ifi44	Interferon-induced protein 44	12.8	47.852	4.84052	-3.98759
Q07797	Lgals3bp	Galectin-3-binding protein	25.3	64.49	2.44314	-4.30733
P09581	Csf1r	Macrophage colony-stimulating factor 1 receptor	5.8	109.18	5.76386	-4.60772
P52293	Kpna2	Importin subunit alpha-1	13.6	57.927	4.14275	-4.67244

## Sheet: CnE+KpE_vs_Uninfect
Uniprot Protein IDs	Gene name	Protein name	Sequence coverage [%]	Mol. weight [kDa]	(-)log10 p-value	Difference
P54987	Irg1	Cis-aconitate decarboxylase	56.4	53.758	3.85146	7.35071
Q8CBB9	Rsad2	Radical S-adenosyl methionine domain-containing protein 2	36.2	41.523	4.95336	7.02796
F6UFZ5	Pcf11		1.8	164.44	3.34059	6.59299
E9Q4X2	Uggt2		1.2	172.76	3.05293	6.49279
Q9D2R8	Mrps33	28S ribosomal protein S33, mitochondrial	30.2	12.459	1.57953	6.40961
Q64282	Ifit1	Interferon-induced protein with tetratricopeptide repeats 1	66.1	53.737	3.11083	6.34231
P10749	Il1b	Interleukin-1 beta	19.7	30.931	5.27923	5.93232
D3Z340	Appl2		17.2	23.66	3.39374	5.4766
Q3U5Q7	Cmpk2	UMP-CMP kinase 2, mitochondrial	67.6	50.036	1.78501	5.19632
Q64337	Sqstm1	Sequestosome-1	30.5	48.162	3.46417	5.07312
Q8CBA2	Slfn5	Schlafen family member 5	27	100.82	1.87274	5.05589
Q08509	Eps8	Epidermal growth factor receptor kinase substrate 8	4	91.736	3.66825	4.77392
Q3U687	2010002M12Rik		19.7	54.065	3.91188	4.59438
J3QMK6	1700055N04Rik	Aldehyde dehydrogenase	8.6	53.119	1.58281	4.49878
E9Q4Z2	Acacb	Acetyl-CoA carboxylase 2	1.4	275.75	2.13983	4.25516
Q05769	Ptgs2	Prostaglandin G/H synthase 2	45.4	69.012	2.49568	4.1744
Q8CFB4	Gbp5	Guanylate-binding protein 5	23.1	66.929	2.03384	3.88173
Q9DCE9	Igtp		13.7	48.493	6.58581	3.81928
Q6GTM0	Ifit2	Interferon-induced protein with tetratricopeptide repeats 2	31.5	54.721	1.74585	3.80751
Q5U458	Dnajc11	DnaJ homolog subfamily C member 11	12.5	63.232	2.20907	3.65713
Q9WTV6	Usp18	Ubl carboxyl-terminal hydrolase 18	10.1	42.472	1.53967	3.62045
P17809	Slc2a1	Solute carrier family 2, facilitated glucose transporter member 1	2.4	53.984	3.25379	3.6149
Q8BTY2	Slc4a7	Sodium bicarbonate cotransporter 3	4.4	116.51	2.01965	3.43377
P22437	Ptgs1	Prostaglandin G/H synthase 1	6.5	69.042	5.11064	3.38451
Q8R4B8	Nlrp3	NACHT, LRR and PYD domains-containing protein 3	9.6	118.27	1.77904	3.36567
P49300	Clec10a	C-type lectin domain family 10 member A	31.9	34.595	5.44239	3.32381
P34960	Mmp12	Macrophage metalloelastase	13.1	54.97	2.91518	3.20757
P06804	Tnf	Tumor necrosis factor	11.9	25.895	3.17681	3.17482
Q9D2R0	Aacs	Acetoacetyl-CoA synthetase	7.6	75.199	2.29773	3.08275
Q3UDK1	Trafd1	TRAF-type zinc finger domain-containing protein 1	4.8	64.282	1.53126	2.99572
P29477	Nos2	Nitric oxide synthase, inducible	21.6	130.57	2.4014	2.86459
Q8VI94	Oasl1	2-5-oligoadenylate synthase-like protein 1	38.9	59.088	2.22268	2.7362
Q6NSQ5	Sp140		6.6	62.616	2.37888	2.7338
Q61333	Tnfaip2	Tumor necrosis factor alpha-induced protein 2	13.5	78.101	2.76728	2.72377
P01582	Il1a	Interleukin-1 alpha	68.1	31.022	2.23837	2.71249
Q99MN9	Pccb	Propionyl-CoA carboxylase beta chain, mitochondrial	6.8	58.408	1.3124	2.70672
Q9QY81	Nup210	Nuclear pore membrane glycoprotein 210	10	204.1	2.08064	2.61577
Q9WVL2	Stat2	Signal transducer and activator of transcription 2	3.4	105.42	1.88112	2.56258
E0CXN9	C130026I21Rik		12.7	25.531	1.48095	2.55961
Q8BV49	Pyhin1	Pyrin and HIN domain-containing protein 1	17.6	46.886	2.45377	2.5032
Q2EMV9	Parp14	Poly [ADP-ribose] polymerase 14	13.4	203.8	2.00409	2.28763
P61028	Rab8b	Ras-related protein Rab-8B	15.9	23.603	1.81183	2.28336
Q8BGS2	Bola2	BolA-like protein 2	43	10.214	0.832886	2.25181
P10833	Rras	Ras-related protein R-Ras	25.7	23.764	1.65768	2.21289
Q8VHX6	Flnc	Filamin-C	2.6	291.12	0.994351	2.15042
P97930	Dtymk	Thymidylate kinase	11.8	23.914	2.34362	2.09209
P0DOV2			30.2	69.437	1.4129	2.08915
Q9R0Q8	Clec4e	C-type lectin domain family 4 member E	15.9	24.431	3.99643	2.07803
Q60766	Irgm1	Immunity-related GTPase family M protein 1	32.8	46.551	2.91025	2.06898
P10810	Cd14	Monocyte differentiation antigen CD14	36.1	39.203	3.60873	2.06597
Q9R002	Ifi202	Interferon-activable protein 202	14.4	50.466	2.41575	2.0293
Q91X96	Rabif	Guanine nucleotide exchange factor MSS4	25.2	13.915	1.33317	1.9808
F2Z471	Vdac1		46.1	28.157	1.20423	1.95264
A0A2I3BRQ3	Itih3	Inter-alpha-trypsin inhibitor heavy chain H3	3.3	78.016	1.6289	1.89946
Q9D1G2	Pmvk	Phosphomevalonate kinase	9.4	21.916	1.39619	1.86227
Q64281	Lilrb4	Leukocyte immunoglobulin-like receptor subfamily B member 4	12.8	37.544	1.79959	1.83218
Q3TYS2	BC017643	Uncharacterized protein C17orf62 homolog	18.7	20.921	1.98982	1.8121
Q9R233	Tapbp	Tapasin	11.8	49.736	3.77484	1.76445
Q9D0F6	Rfc5	Replication factor C subunit 5	10	38.096	1.47119	1.75216
Q3THS6	Mat2a	S-adenosylmethionine synthase isoform type-2	29.6	43.688	1.74436	1.72388
Q91YU8	Ppan	Suppressor of SWI4 1 homolog	15.5	52.755	1.30535	1.71913
P61021	Rab5b	Ras-related protein Rab-5B	21.4	23.707	2.03747	1.71515
Q64516	Gk	Glycerol kinase	3.4	61.227	2.59082	1.69495
P63094	Gnas	Guanine nucleotide-binding protein G(s) subunit alpha isoforms short	8.1	45.663	1.07593	1.69064
F8WGB3	Sdhc	Succinate dehydrogenase cytochrome b560 subunit, mitochondrial	14.8	14.51	1.08059	1.66181
Q8CC88	Vwa8	von Willebrand factor A domain-containing protein 8	2.7	213.42	1.53944	1.63157
Q7TND5	Rpf1	Ribosome production factor 1	9.2	40.036	3.068	1.62928
P62806	Hist1h4a	Histone H4	68.9	11.367	3.86393	1.59942
Q9DBL1	Acadsb	Short/branched chain specific acyl-CoA dehydrogenase, mitochondrial	11.1	47.874	1.64115	1.59008
Q6ZWR6	Syne1	Nesprin-1	0.3	1009.9	1.84524	1.57797
Q8BX90	Fndc3a	Fibronectin type-III domain-containing protein 3A	2.6	131.96	1.366	1.55716
O88351	Ikbkb	Inhibitor of nuclear factor kappa-B kinase subunit beta	2.9	86.689	1.38045	1.55068
Q9EP97	Senp3	Sentrin-specific protease 3	4.6	64.402	1.48026	1.52319
Q9EST4	Psmg2	Proteasome assembly chaperone 2	6.1	29.524	1.605	1.51518
P22893	Zfp36	Tristetraprolin	12.5	33.613	0.997831	1.50855
A8Y5E9	Zbtb8os	Protein archease	16.2	15.677	3.42461	1.5013
P97377	Cdk2	Cyclin-dependent kinase 2	11	38.978	1.42692	1.49482
P0DOV1			22.6	46.977	1.06392	1.48224
Q99N84	Mrps18b	28S ribosomal protein S18b, mitochondrial	7.9	28.702	1.20761	1.48219
Q9CPT4	Mydgf	Myeloid-derived growth factor	12.7	17.982	2.01877	1.47624
S4R2T6	Sh3bp1	SH3 domain-binding protein 1	12.4	23.137	2.28306	1.46901
Q8R2Y8	Ptrh2	Peptidyl-tRNA hydrolase 2, mitochondrial	27.6	19.526	1.12234	1.4665
Q61466	Smarcd1	SWI/SNF-related matrix-associated actin-dependent regulator of chromatin subfamily D member 1	5.2	58.244	1.17906	1.44901
Q6PHZ2	Camk2d	Calcium/calmodulin-dependent protein kinase type II subunit delta	16.4	56.369	1.88521	1.4337
Q9Z1M4	Rps6kb2	Ribosomal protein S6 kinase beta-2	4.1	53.538	1.24113	1.38476
P11688	Itga5	Integrin alpha-5	7.3	115.04	1.7202	1.36108
P18155	Mthfd2	Bifunctional methylenetetrahydrofolate dehydrogenase/cyclohydrolase, mitochondrial	19.4	37.863	2.52984	1.35321
P28867	Prkcd	Protein kinase C delta type	18.4	77.546	1.53251	1.35252
Q80X85	Mrps7	28S ribosomal protein S7, mitochondrial	10.3	28.062	1.21204	1.3469
O35682	Myadm	Myeloid-associated differentiation marker	10.3	35.284	2.01679	1.33073
P15379	Cd44	CD44 antigen	7.1	85.616	4.35363	1.30945
Q8BSY0	Asph	Aspartyl/asparaginyl beta-hydroxylase	28.2	83.041	5.04877	1.29752
Q5XG71	Utp20	Small subunit processome component 20 homolog	1	317.74	1.76849	1.29505
Q3UKV0	Eif2b3		9	49.801	1.65524	1.29146
Q8R2E9	Ero1lb	ERO1-like protein beta	4.7	53.517	2.51852	1.29111
Q8C166	Cpne1	Copine-1	13.4	58.886	2.59308	1.27085
Q9D855	Uqcrb	Cytochrome b-c1 complex subunit 7	36.9	13.527	4.44052	1.26451
P55302	Lrpap1	Alpha-2-macroglobulin receptor-associated protein	39.7	42.215	3.85175	1.25506
P10852	Slc3a2	4F2 cell-surface antigen heavy chain	24.3	58.336	4.22261	1.24898
P25799	Nfkb1	Nuclear factor NF-kappa-B p105 subunit	6.5	105.61	1.47404	1.24301
Q8R1A4	Dock7	Dedicator of cytokinesis protein 7	2.2	241.44	1.49555	1.2218
A0A140T8M0	Igkv1-110	Ig kappa chain V-II region 26-10	16.8	13.117	2.02578	1.22008
Q8CBC8	Bcat1	Branched-chain-amino-acid aminotransferase	7.9	49.9	2.00775	1.21684
Q9EQ06	Hsd17b11	Estradiol 17-beta-dehydrogenase 11	31.2	32.88	1.64937	1.21506
Q8K1R3	Pnpt1	Polyribonucleotide nucleotidyltransferase 1, mitochondrial	10.2	85.682	2.71993	1.21442
Q8CGP5	Hist1h2af	Histone H2A type 1-F	33.1	14.161	2.82769	1.21339
Q91XB0	Trex1	Three-prime repair exonuclease 1	6.1	33.675	1.82486	1.20065
P48722	Hspa4l	Heat shock 70 kDa protein 4L	5.1	94.381	2.09965	1.17872
O54734	Ddost	Dolichyl-diphosphooligosaccharide--protein glycosyltransferase 48 kDa subunit	44.2	49.027	2.50748	1.16771
Q8VHE0	Sec63	Translocation protein SEC63 homolog	7.9	87.869	2.6683	1.1544
Q8CI04	Cog3	Conserved oligomeric Golgi complex subunit 3	3.9	93.282	2.00008	1.15132
A2AQU8	Srxn1	Sulfiredoxin-1	16.1	16.063	3.58224	1.11978
Q64522	Hist2h2ab	Histone H2A type 2-B	30	14.013	4.56439	1.10617
P37040	Por	NADPH--cytochrome P450 reductase	26.4	77.043	4.56876	1.10472
P29758	Oat	Ornithine aminotransferase, mitochondrial	56.9	48.354	2.58978	1.08801
B9EJ86	Osbpl8	Oxysterol-binding protein	27.3	101.27	3.02961	1.06749
P56135	Atp5j2	ATP synthase subunit f, mitochondrial	35.2	10.344	2.9323	1.03062
Q8R180	Ero1l	ERO1-like protein alpha	61.6	54.084	3.12797	1.01375
Q9Z110	Aldh18a1	Delta-1-pyrroline-5-carboxylate synthase	27.7	87.265	3.15236	1.00294
Q08857	Cd36	Platelet glycoprotein 4	20.3	52.697	4.5968	0.964367
Q91VI7	Rnh1	Ribonuclease inhibitor	82	49.816	5.44457	-0.951389
O88456	Capns1	Calpain small subunit 1	12.6	28.463	4.99135	-0.957935
P47962	Rpl5	60S ribosomal protein L5	49.5	34.4	5.62171	-0.977293
E9PZ00	Psap	Prosaposin	38.3	60.672	3.95338	-1.01243
P99027	Rplp2	60S acidic ribosomal protein P2	79.1	11.651	4.07823	-1.04786
O88441	Mtx2	Metaxin-2	11	29.758	2.48994	-1.08018
Q8BK67	Rcc2	Protein RCC2	39.2	55.983	2.91847	-1.11139
Q8BHG1	Nrd1	Nardilysin	2.8	132.89	2.50234	-1.11226
P10107	Anxa1	Annexin A1	62.1	38.734	3.16535	-1.12721
Q6PE01	Snrnp40	U5 small nuclear ribonucleoprotein 40 kDa protein	15.9	39.275	3.26675	-1.13007
P63242	Eif5a	Eukaryotic translation initiation factor 5A-1	69.5	16.832	2.33338	-1.13436
Q9JJI8	Rpl38	60S ribosomal protein L38	47.1	8.2038	3.17856	-1.13754
Q9D1L0	Chchd2	Coiled-coil-helix-coiled-coil-helix domain-containing protein 2	30.7	15.661	3.66478	-1.14172
P60670	Nploc4	Nuclear protein localization protein 4 homolog	3.6	68.016	2.72104	-1.16096
P80313	Cct7	T-complex protein 1 subunit eta	41.4	59.652	1.95428	-1.16536
Q9JMH6	Txnrd1	Thioredoxin reductase 1, cytoplasmic	32.5	67.083	2.45501	-1.17474
P48774	Gstm5	Glutathione S-transferase Mu 5	8	26.635	2.96189	-1.18186
Q9R0P3	Esd	S-formylglutathione hydrolase	64.5	31.319	4.69259	-1.18522
Q99JZ4	Sar1a	GTP-binding protein SAR1a	42.4	22.399	1.64452	-1.18573
Q9JLV5	Cul3	Cullin-3	3	88.947	2.26532	-1.18662
Q9CY64	Blvra	Biliverdin reductase A	45.1	33.524	3.10386	-1.18689
P35585	Ap1m1	AP-1 complex subunit mu-1	15.1	48.542	1.6936	-1.19195
P58044	Idi1	Isopentenyl-diphosphate Delta-isomerase 1	14.5	26.289	2.50369	-1.20087
O70493	Snx12	Sorting nexin-12	22.4	19.116	2.07192	-1.20448
P14206	Rpsa	40S ribosomal protein SA	64.1	32.838	4.03889	-1.2112
Q99N96	Mrpl1	39S ribosomal protein L1, mitochondrial	13.4	37.596	1.57916	-1.21137
Q61462	Cyba	Cytochrome b-245 light chain	11.5	20.748	2.49229	-1.21191
P56959	Fus	RNA-binding protein FUS	17	52.673	1.97568	-1.2205
P67984	Rpl22	60S ribosomal protein L22	50.8	14.759	4.02763	-1.22562
P09405	Ncl	Nucleolin	34.5	76.722	1.91818	-1.22581
Q9CWW6	Pin4	Peptidyl-prolyl cis-trans isomerase NIMA-interacting 4	22.9	13.815	2.44507	-1.22685
P80317	Cct6a	T-complex protein 1 subunit zeta	37.3	58.004	1.46909	-1.23211
Q9DBR1	Xrn2	5-3 exoribonuclease 2	7.2	108.69	1.97271	-1.23884
P58681	Tlr7	Toll-like receptor 7	5.5	121.84	1.85997	-1.24159
P61514	Rpl37a	60S ribosomal protein L37a	42.4	10.275	2.02794	-1.24493
O35609	Scamp3	Secretory carrier-associated membrane protein 3	9.2	38.458	1.67101	-1.2545
P60867	Rps20	40S ribosomal protein S20	36.1	13.373	2.71359	-1.25688
Q8K4Z5	Sf3a1	Splicing factor 3A subunit 1	19.6	88.544	1.42161	-1.25869
P70699	Gaa	Lysosomal alpha-glucosidase	9.4	106.25	2.9862	-1.26019
P03995	Gfap	Glial fibrillary acidic protein	4.4	49.899	1.56536	-1.26217
Q9QWR8	Naga	Alpha-N-acetylgalactosaminidase	4.8	47.234	1.78261	-1.26656
F6WR04	Ctss	Cathepsin S	33.1	38.63	1.39433	-1.26936
Q99N69	Lpxn	Leupaxin	26.9	43.478	2.00023	-1.27123
P27048	Snrpb	Small nuclear ribonucleoprotein-associated protein B	26	23.656	1.41447	-1.27184
P56542	Dnase2	Deoxyribonuclease-2-alpha	6.2	38.81	3.27193	-1.2801
P80314	Cct2	T-complex protein 1 subunit beta	65	57.477	1.41651	-1.28291
Q9D9V3	Echdc1	Ethylmalonyl-CoA decarboxylase	6.2	35.467	1.63384	-1.28781
P68134	Acta1	Actin, alpha skeletal muscle	40.1	42.051	2.90085	-1.29528
Q810D6	Grwd1	Glutamate-rich WD repeat-containing protein 1	13.2	49.223	2.55023	-1.30442
Q6ZWV7	Rpl35	60S ribosomal protein L35	18.7	14.552	5.52878	-1.30723
P54923	Adprh	[Protein ADP-ribosylarginine] hydrolase	19.1	40.068	1.60189	-1.31051
Q8BYA0	Tbcd	Tubulin-specific chaperone D	5.4	133.32	1.81122	-1.31202
Q9R0Q3	Tmed2	Transmembrane emp24 domain-containing protein 2	16.9	22.705	1.25954	-1.31696
P16546	Sptan1	Spectrin alpha chain, non-erythrocytic 1	2.8	284.59	1.69056	-1.32082
Q3U3J1	Bckdha	2-oxoisovalerate dehydrogenase subunit alpha, mitochondrial	24	50.773	1.30819	-1.32091
Q61152	Ptpn18	Tyrosine-protein phosphatase non-receptor type 18	7.5	50.201	1.35439	-1.32918
Q99MR8	Mccc1	Methylcrotonoyl-CoA carboxylase subunit alpha, mitochondrial	9.6	79.343	2.03487	-1.33618
P63325	Rps10	40S ribosomal protein S10	38.8	18.916	2.09869	-1.34051
Q922H4	Gmppa	Mannose-1-phosphate guanyltransferase alpha	8.6	46.244	3.06721	-1.34318
P80316	Cct5	T-complex protein 1 subunit epsilon	41	59.623	1.56182	-1.34786
Q99LL5	Pwp1	Periodic tryptophan protein 1 homolog	6	55.586	2.08032	-1.34925
Q9R0E2	Plod1	Procollagen-lysine,2-oxoglutarate 5-dioxygenase 1	2.9	83.594	1.26242	-1.35436
Q8R050	Gspt1	Eukaryotic peptide chain release factor GTP-binding subunit ERF3A	30.7	68.625	1.51309	-1.35477
P62849	Rps24	40S ribosomal protein S24	35.3	15.423	3.00103	-1.35905
P49717	Mcm4	DNA replication licensing factor MCM4	13.2	96.735	1.40611	-1.36147
P63330	Ppp2ca	Serine/threonine-protein phosphatase 2A catalytic subunit alpha isoform	41.1	35.608	2.07501	-1.36247
P17563	Selenbp1	Selenium-binding protein 1	30.5	52.513	1.83487	-1.37721
P63213	Gng2	Guanine nucleotide-binding protein G(I)/G(S)/G(O) subunit gamma-2	59.2	7.8501	1.32695	-1.37882
P70122	Sbds	Ribosome maturation protein SBDS	14.4	28.78	1.55102	-1.38387
Q64521	Gpd2	Glycerol-3-phosphate dehydrogenase, mitochondrial	29.8	80.953	1.16431	-1.39642
P68040	Gnb2l1	Guanine nucleotide-binding protein subunit beta-2-like 1	78.9	35.076	5.75173	-1.40526
O89053	Coro1a	Coronin-1A	44.3	50.989	2.39982	-1.40621
Q9Z1X4	Ilf3	Interleukin enhancer-binding factor 3	9.2	96.02	2.72724	-1.40954
Q8VCT3	Rnpep	Aminopeptidase B	45.2	72.415	2.28406	-1.41115
P97470	Ppp4c	Serine/threonine-protein phosphatase 4 catalytic subunit	15.3	35.08	4.03589	-1.41884
O54692	Zw10	Centromere/kinetochore protein zw10 homolog	4.1	88.062	1.38134	-1.41903
Q9JK23	Psmg1	Proteasome assembly chaperone 1	16.6	33.104	1.78455	-1.42074
Q04447	Ckb	Creatine kinase B-type	70.6	42.713	1.18316	-1.42249
Q99L45	Eif2s2	Eukaryotic translation initiation factor 2 subunit 2	28.4	38.092	2.38878	-1.42303
Q8BG07	Pld4	Phospholipase D4	29.4	56.153	2.71141	-1.42523
Q9CYR6	Pgm3	Phosphoacetylglucosamine mutase	6.6	59.452	1.23077	-1.43121
Q61035	Hars	Histidine--tRNA ligase, cytoplasmic	30.1	57.432	2.0935	-1.44562
P25976	Ubtf	Nucleolar transcription factor 1	7.1	89.508	1.75658	-1.44647
Q9QYI3	Dnajc7	DnaJ homolog subfamily C member 7	15.2	56.475	1.57831	-1.44734
Q9R059	Fhl3	Four and a half LIM domains protein 3	13.8	31.794	2.14953	-1.44823
Q640M1	Utp14a	U3 small nucleolar RNA-associated protein 14 homolog A	3.1	87.264	1.20403	-1.4519
P70318	Tial1	Nucleolysin TIAR	13	43.388	1.69315	-1.45392
P48758	Cbr1	Carbonyl reductase [NADPH] 1	33.6	30.641	1.17499	-1.45665
Q8VIJ6	Sfpq	Splicing factor, proline- and glutamine-rich	33.3	75.441	1.7199	-1.45741
Q8VDM6	Hnrnpul1	Heterogeneous nuclear ribonucleoprotein U-like protein 1	11.9	96.001	1.20227	-1.4621
Q99JF8	Psip1	PC4 and SFRS1-interacting protein	6.4	59.696	1.76848	-1.46687
D3Z0M9	Ddx23		12.2	95.493	2.42635	-1.46721
P83882	Rpl36a	60S ribosomal protein L36a	27.4	12.441	1.38119	-1.47261
Q8CCS6	Pabpn1	Polyadenylate-binding protein 2	8.9	32.296	2.05275	-1.4733
Q9QY76	Vapb	Vesicle-associated membrane protein-associated protein B	15.6	26.946	1.79628	-1.47571
Q99PL5	Rrbp1	Ribosome-binding protein 1	10.4	172.88	1.61064	-1.47594
Q9D7N9	Apmap	Adipocyte plasma membrane-associated protein	13	46.434	1.06576	-1.47681
Q8BWG8	Arrb1	Beta-arrestin-1	7.2	46.972	2.195	-1.47705
Q62418	Dbnl	Drebrin-like protein	23.4	48.699	2.8878	-1.47758
P48036	Anxa5	Annexin A5	54.5	35.752	2.57222	-1.4808
P08508	Fcgr3	Low affinity immunoglobulin gamma Fc region receptor III	14.9	30.036	1.06361	-1.48198
P97379	G3bp2	Ras GTPase-activating protein-binding protein 2	11.4	54.087	2.13862	-1.48327
Q8CBW3	Abi1	Abl interactor 1	10.8	52.287	1.68126	-1.48505
Q8K1I7	Wipf1	WAS/WASL-interacting protein family member 1	16.4	50.08	2.41812	-1.49651
P11983	Tcp1	T-complex protein 1 subunit alpha	56.7	60.448	1.38531	-1.50011
Q7TQK5	Ccdc93	Coiled-coil domain-containing protein 93	7.3	72.602	1.39172	-1.50195
P62962	Pfn1	Profilin-1	77.9	14.957	2.36913	-1.50199
Q9D662	Sec23b	Protein transport protein Sec23B	20.9	86.436	1.32585	-1.50349
P11352	Gpx1	Glutathione peroxidase 1	17.4	22.329	1.56035	-1.51119
P80315	Cct4	T-complex protein 1 subunit delta	52.5	58.066	2.03299	-1.51329
A2AMW0	Capzb		50.8	29.295	0.9918	-1.51406
P14576	Srp54	Signal recognition particle 54 kDa protein	20.8	55.72	1.26452	-1.51678
Q6P549	Inppl1	Phosphatidylinositol 3,4,5-trisphosphate 5-phosphatase 2	8	138.97	1.22886	-1.52409
Q9CQM9	Glrx3	Glutaredoxin-3	26.4	37.778	1.4994	-1.52564
P62751	Rpl23a	60S ribosomal protein L23a	35.3	17.695	2.07872	-1.52967
P42932	Cct8	T-complex protein 1 subunit theta	51.8	59.555	1.59738	-1.53262
P98078	Dab2	Disabled homolog 2	21.5	82.311	1.81384	-1.53641
Q5BLK4	Zcchc6	Terminal uridylyltransferase 7	2.4	169.1	1.75775	-1.53753
Q8K1B8	Fermt3	Fermitin family homolog 3	39.4	75.634	1.14517	-1.53969
O08810	Eftud2	116 kDa U5 small nuclear ribonucleoprotein component	18.9	109.36	1.30274	-1.55158
Q9CR16	Ppid	Peptidyl-prolyl cis-trans isomerase D	28.1	40.742	1.01025	-1.56112
E9PVC5	Eif4g1	Eukaryotic translation initiation factor 4 gamma 1	18.6	175.46	2.05881	-1.56347
Q9QY06	Myo9b	Unconventional myosin-IXb	4.7	238.83	1.43414	-1.56436
O35405	Pld3	Phospholipase D3	4.5	54.388	2.75655	-1.5649
Q8BH43	Wasf2	Wiskott-Aldrich syndrome protein family member 2	7.2	54.073	1.65511	-1.5701
Q8R5A3	Apbb1ip	Amyloid beta A4 precursor protein-binding family B member 1-interacting protein	8.2	74.318	1.14444	-1.57951
Q61545	Ewsr1	RNA-binding protein EWS	8.4	68.461	1.47512	-1.58082
G3X9B1	Heatr1		4.2	242.07	1.26445	-1.58379
Q8BY71	Hat1	Histone acetyltransferase type B catalytic subunit	15.9	49.278	3.61608	-1.58388
Q9JM76	Arpc3	Actin-related protein 2/3 complex subunit 3	34.8	20.524	3.18513	-1.58446
Q3TC93	Hs1bp3	HCLS1-binding protein 3	13.4	43.691	1.33927	-1.58477
Q8R317	Ubqln1	Ubiquilin-1	12	61.976	1.17926	-1.58483
Q9CZY3	Ube2v1	Ubiquitin-conjugating enzyme E2 variant 1	37.4	16.355	2.45243	-1.58994
Q7TQI3	Otub1	Ubiquitin thioesterase OTUB1	34.7	31.27	1.50447	-1.59149
Q9CXF4	Tbc1d15	TBC1 domain family member 15	12.7	76.526	1.3866	-1.59169
Q9JHU9	Isyna1	Inositol-3-phosphate synthase 1	28.9	60.931	2.33189	-1.59189
Q6NSR8	Npepl1	Probable aminopeptidase NPEPL1	7.1	55.939	2.43852	-1.59837
Q9WV80	Snx1	Sorting nexin-1	25.5	58.951	1.15008	-1.6007
Q61074	Ppm1g	Protein phosphatase 1G	6.8	58.727	2.98289	-1.61056
Q9ERB0	Snap29	Synaptosomal-associated protein 29	16.5	29.572	2.64784	-1.61083
Q6ZWU9	Rps27	40S ribosomal protein S27	40.5	9.461	1.58597	-1.61112
Q3THW5	H2afv	Histone H2A.V	20.3	13.509	0.923603	-1.6119
P47791	Gsr	Glutathione reductase, mitochondrial	19.6	53.662	1.79271	-1.61837
Q99J09	Wdr77	Methylosome protein 50	13.5	36.942	1.22952	-1.6187
Q9EQ80	Nif3l1	NIF3-like protein 1	13.3	41.745	3.39216	-1.62306
Q6A068	Cdc5l	Cell division cycle 5-like protein	7.5	92.188	1.09798	-1.62653
Q8BMJ3	Eif1ax	Eukaryotic translation initiation factor 1A, X-chromosomal	18.8	16.46	2.26351	-1.62905
A0A286YDU0	Rasa1		7.2	56.782	2.68224	-1.63048
P62274	Rps29	40S ribosomal protein S29	48.2	6.6767	2.78666	-1.63127
P07091	S100a4	Protein S100-A4	34.7	11.721	2.24434	-1.6331
Q9CY57	Chtop	Chromatin target of PRMT1 protein	16.9	26.585	1.939	-1.63994
P17439	Gba	Glucosylceramidase	24.5	57.621	1.56007	-1.64061
Q60872	Eif1a	Eukaryotic translation initiation factor 1A	18.1	16.502	3.24483	-1.64268
P63276	Rps17	40S ribosomal protein S17	57	15.524	1.24945	-1.64349
Q9Z0J0	Npc2	Epididymal secretory protein E1	46.3	16.442	2.47413	-1.64403
Q9QZD9	Eif3i	Eukaryotic translation initiation factor 3 subunit I	33.5	36.46	2.73219	-1.66192
Q8CG76	Akr7a2	Aflatoxin B1 aldehyde reductase member 2	10.6	40.612	1.71803	-1.66405
Q9CPW4	Arpc5	Actin-related protein 2/3 complex subunit 5	50.3	16.288	4.93723	-1.6641
Q9CQ60	Pgls	6-phosphogluconolactonase	52.9	27.254	1.69923	-1.66516
Q9Z0X1	Aifm1	Apoptosis-inducing factor 1, mitochondrial	26.1	66.765	1.27031	-1.66864
Q9JII5	Dazap1	DAZ-associated protein 1	13.1	43.214	1.22798	-1.66998
Q8BZA9	Tigar	Fructose-2,6-bisphosphatase TIGAR	13	29.19	2.44556	-1.67392
Q8BX70	Vps13c	Vacuolar protein sorting-associated protein 13C	6.5	420.08	1.32781	-1.67415
Q9D1L9	Lamtor5	Ragulator complex protein LAMTOR5	59.3	9.6418	1.12862	-1.67658
Q8R574	Prpsap2	Phosphoribosyl pyrophosphate synthase-associated protein 2	11.7	40.88	1.85179	-1.67766
Q64324	Stxbp2	Syntaxin-binding protein 2	9.9	66.357	1.78664	-1.68163
P61082	Ube2m	NEDD8-conjugating enzyme Ubc12	25.1	20.9	1.77078	-1.68301
Q9D898	Arpc5l	Actin-related protein 2/3 complex subunit 5-like protein	16.3	16.98	1.79299	-1.68405
P0DP28	Calm1		59.1	16.837	2.08988	-1.68667
Q8VDQ8	Sirt2	NAD-dependent protein deacetylase sirtuin-2	6.4	43.256	1.57332	-1.68831
Q8K1X4	Nckap1l		2.3	128.9	1.41367	-1.68935
Q3UPL0	Sec31a	Protein transport protein Sec31A	11.4	133.57	1.0793	-1.69326
P27612	Plaa	Phospholipase A-2-activating protein	9.7	87.22	2.00854	-1.69419
O08529	Capn2	Calpain-2 catalytic subunit	7.4	79.871	1.48439	-1.69556
O08788	Dctn1	Dynactin subunit 1	4.8	141.67	1.01248	-1.69667
Q9DBG7	Srpr	Signal recognition particle receptor subunit alpha	12.4	69.622	1.31207	-1.69693
Q9QZ88	Vps29	Vacuolar protein sorting-associated protein 29	29.7	20.495	3.15557	-1.69986
P62259	Ywhae	14-3-3 protein epsilon	68.2	29.174	3.1487	-1.7034
P28076	Psmb9	Proteasome subunit beta type-9	17.8	23.396	2.85555	-1.70456
Q5FWK3	Arhgap1	Rho GTPase-activating protein 1	24.1	50.41	0.947338	-1.7047
Q922J9	Far1	Fatty acyl-CoA reductase 1	9.1	59.434	2.09874	-1.7048
Q3UMC0	Spata5	Spermatogenesis-associated protein 5	7.2	97.255	2.57952	-1.70869
Q9D0I8	Mrto4	mRNA turnover protein 4 homolog	15.5	27.545	1.477	-1.7122
P62082	Rps7	40S ribosomal protein S7	63.4	22.127	4.04165	-1.71511
Q9WV32	Arpc1b	Actin-related protein 2/3 complex subunit 1B	52.2	41.063	6.05587	-1.71689
Q6A0A9	FAM120A	Constitutive coactivator of PPAR-gamma-like protein 1	19.8	121.64	1.29594	-1.71967
P48453	Ppp3cb	Serine/threonine-protein phosphatase 2B catalytic subunit beta isoform	7.2	59.173	1.663	-1.72394
Q8BJU0	Sgta	Small glutamine-rich tetratricopeptide repeat-containing protein alpha	21.9	34.322	1.26797	-1.72467
O55029	Copb2	Coatomer subunit beta	23.6	102.45	1.48443	-1.73251
Q8K4Q8	Colec12	Collectin-12	7.5	81.303	1.19912	-1.73508
Q9QUM9	Psma6	Proteasome subunit alpha type-6	41.9	27.372	3.33418	-1.73603
P84099	Rpl19	60S ribosomal protein L19	28.6	23.466	2.2336	-1.73728
Q9DB73	Cyb5r1	NADH-cytochrome b5 reductase 1	27.9	34.134	1.30173	-1.73858
Q8C878	Uba3	NEDD8-activating enzyme E1 catalytic subunit	7.4	51.737	4.42579	-1.73993
Q08943	Ssrp1	FACT complex subunit SSRP1	11.3	80.859	1.23711	-1.7433
P20152	Vim	Vimentin	78.8	53.687	2.65375	-1.74828
Q3TBD2	Hmha1	Minor histocompatibility protein HA-1	9.1	122.9	1.1256	-1.74848
S4R1W8	Gapdh		58.2	6.223	2.29462	-1.75154
Q99KP6	Prpf19	Pre-mRNA-processing factor 19	27.2	55.238	1.42424	-1.75184
Q9R0P5	Dstn	Destrin	61.8	18.521	1.51835	-1.75613
P53811	Pitpnb	Phosphatidylinositol transfer protein beta isoform	19.6	31.487	2.01202	-1.7582
A0A286YDA2	Nolc1		8.6	73.427	1.50173	-1.75953
Q60780	Gas7	Growth arrest-specific protein 7	6.9	48.173	1.18447	-1.76074
Q8K3G9	Appl2	DCC-interacting protein 13-beta	11.9	73.853	2.53818	-1.76288
Q9EQ61	Pes1	Pescadillo homolog	12.2	67.795	0.908778	-1.76853
Q60648	Gm2a	Ganglioside GM2 activator	8.8	20.824	2.85163	-1.77113
Q8JZK9	Hmgcs1	Hydroxymethylglutaryl-CoA synthase, cytoplasmic	14.8	57.568	1.09974	-1.77262
P28271	Aco1	Cytoplasmic aconitate hydratase	14.5	98.124	2.18847	-1.77349
Q61249	Igbp1	Immunoglobulin-binding protein 1	18.2	38.97	2.35289	-1.7737
O35295	Purb	Transcriptional activator protein Pur-beta	17.3	33.901	1.21709	-1.77444
B1AWE0	Clta	Clathrin light chain A	17.6	23.478	2.02117	-1.77516
B2RXS4	Plxnb2	Plexin-B2	11.7	206.23	0.877678	-1.77804
P70195	Psmb7	Proteasome subunit beta type-7	10.5	29.891	2.55117	-1.77978
Q571E4	Galns	N-acetylgalactosamine-6-sulfatase	8.8	57.673	1.51228	-1.78033
P28658	Atxn10	Ataxin-10	17.1	53.706	1.6725	-1.78578
P63017	Hspa8	Heat shock cognate 71 kDa protein	52.8	70.87	4.61131	-1.79333
Q9CQV8	Ywhab	14-3-3 protein beta/alpha	48.4	28.086	1.40271	-1.79465
Q8VDP4	Ccar2	Cell cycle and apoptosis regulator protein 2	7.4	103	0.924374	-1.79954
Q61749	Eif2b4	Translation initiation factor eIF-2B subunit delta	13.5	57.624	1.90888	-1.80487
Q8CI11	Gnl3	Guanine nucleotide-binding protein-like 3	7.8	60.786	1.12752	-1.80637
P50431	Shmt1	Serine hydroxymethyltransferase, cytosolic	25.7	52.6	1.14305	-1.80759
Q05D44	Eif5b	Eukaryotic translation initiation factor 5B	6.9	137.61	1.42713	-1.80818
Q5SW19	Cluh	Clustered mitochondria protein homolog	5.8	148.07	1.5096	-1.81013
Q920Q4	Vps16	Vacuolar protein sorting-associated protein 16 homolog	4.6	94.927	1.73421	-1.81252
P35831	Ptpn12	Tyrosine-protein phosphatase non-receptor type 12	4.8	86.525	1.6215	-1.81883
A0A0R4J0N5	Pdcd2	Programmed cell death protein 2	9.6	38.325	1.89829	-1.82227
Q62048	Pea15	Astrocytic phosphoprotein PEA-15	20	15.054	1.08732	-1.82561
O35864	Cops5	COP9 signalosome complex subunit 5	10.5	37.548	1.66787	-1.82659
P21460	Cst3	Cystatin-C	42.1	15.531	1.03985	-1.82966
O70456	Sfn	14-3-3 protein sigma	10.5	27.706	1.49708	-1.83016
P17427	Ap2a2	AP-2 complex subunit alpha-2	21.4	104.02	0.854235	-1.83636
Q91Z50	Fen1	Flap endonuclease 1	23.2	42.623	1.77281	-1.83838
Q62203	Sf3a2	Splicing factor 3A subunit 2	7.6	49.911	2.08717	-1.83951
P62311	Lsm3	U6 snRNA-associated Sm-like protein LSm3	19.6	11.845	1.78498	-1.84591
Q60676	Ppp5c	Serine/threonine-protein phosphatase 5	9	56.876	2.8868	-1.84645
Q8BTI8	Srrm2	Serine/arginine repetitive matrix protein 2	6.5	294.84	1.69403	-1.84795
Q6P9P6	Kif11	Kinesin-like protein KIF11	2	118.03	2.03575	-1.85093
Q9CPY7	Lap3	Cytosol aminopeptidase	34.3	56.141	2.27673	-1.85324
P60766	Cdc42	Cell division control protein 42 homolog	44	21.258	4.77912	-1.85345
Q00519	Xdh	Xanthine dehydrogenase/oxidase	1.5	146.56	5.11928	-1.85633
Q920A5	Scpep1	Retinoid-inducible serine carboxypeptidase	8.2	50.964	2.67798	-1.85841
Q9DB27	Mcts1	Malignant T-cell-amplified sequence 1	25.4	20.555	1.15856	-1.86185
Q9ET22	Dpp7	Dipeptidyl peptidase 2	4.2	56.253	3.01994	-1.86494
Q9CSH3	Dis3	Exosome complex exonuclease RRP44	4.8	108.84	5.32716	-1.86747
Q9DB29	Iah1	Isoamyl acetate-hydrolyzing esterase 1 homolog	19.7	27.974	3.93227	-1.88113
Q9CX34	Sugt1	Suppressor of G2 allele of SKP1 homolog	18.8	38.158	3.32411	-1.88286
Q9DCA5	Brix1	Ribosome biogenesis protein BRX1 homolog	11.9	41.241	2.29825	-1.88505
Q9D358	Acp1	Low molecular weight phosphotyrosine protein phosphatase	20.3	18.192	1.13416	-1.88643
P49962	Srp9	Signal recognition particle 9 kDa protein	23.3	10.194	2.27828	-1.88797
O88531	Ppt1	Palmitoyl-protein thioesterase 1	14.7	34.49	1.86966	-1.8911
Q3THK7	Gmps	GMP synthase [glutamine-hydrolyzing]	19.2	76.723	1.09901	-1.89198
P59999	Arpc4	Actin-related protein 2/3 complex subunit 4	43.5	19.667	4.86105	-1.89482
Q9WVA3	Bub3	Mitotic checkpoint protein BUB3	18.1	36.954	1.75245	-1.89708
Q9ER00	Stx12	Syntaxin-12	13.9	31.195	1.7556	-1.89709
P17742	Ppia	Peptidyl-prolyl cis-trans isomerase A	77.4	17.971	1.37631	-1.90225
A0A3B2WDD2	Rpl10a	Ribosomal protein	41.1	21.636	7.14524	-1.90489
Q9CQF3	Nudt21	Cleavage and polyadenylation specificity factor subunit 5	33	26.24	1.06748	-1.90489
Q9D154	Serpinb1a	Leukocyte elastase inhibitor A	23.7	42.574	1.0697	-1.90611
Q99MN1	Kars	Lysine--tRNA ligase	24.4	67.839	0.855648	-1.91089
O55234	Psmb5	Proteasome subunit beta type-5	35.2	28.532	1.01188	-1.91149
Q91VR5	Ddx1	ATP-dependent RNA helicase DDX1	28.2	82.499	0.771187	-1.91461
Q9JHS3	Lamtor2	Ragulator complex protein LAMTOR2	38.4	13.48	1.58592	-1.91645
Q9D1P4	Chordc1	Cysteine and histidine-rich domain-containing protein 1	22.1	37.35	1.79597	-1.91671
O08663	Metap2	Methionine aminopeptidase 2	8.8	52.921	2.37956	-1.91837
Q99MD9	Nasp	Nuclear autoantigenic sperm protein	7.2	83.953	2.58199	-1.92071
Q9CZX8	Rps19	40S ribosomal protein S19	46.2	16.085	2.66673	-1.92112
Q91WD5	Ndufs2	NADH dehydrogenase [ubiquinone] iron-sulfur protein 2, mitochondrial	22.9	52.625	2.28211	-1.92573
A0A0R4J138	Arsb	Arylsulfatase B	15	59.704	1.05067	-1.93633
Q9D8T2	Gsdmdc1	Gasdermin-D	14	53.237	1.76227	-1.93885
Q01965	Ly9	T-lymphocyte surface antigen Ly-9	5.4	73.142	1.21282	-1.94792
Q91VH6	Memo1	Protein MEMO1	17.5	33.692	2.22576	-1.95288
P17751	Tpi1	Triosephosphate isomerase	72.2	32.191	1.90916	-1.95455
Q8K2Q7	Brox	BRO1 domain-containing protein BROX	13.6	46.201	1.72183	-1.95507
P50247	Ahcy	Adenosylhomocysteinase	46.3	47.688	2.11143	-1.95519
Q3TBT3	Tmem173	Stimulator of interferon genes protein	13.2	42.829	1.71936	-1.95592
Q18PI6	Cd84	SLAM family member 5	9.4	37.378	1.98273	-1.9614
Q8CDN6	Txnl1	Thioredoxin-like protein 1	24.9	32.237	1.17962	-1.96523
Q9D892	Itpa	Inosine triphosphate pyrophosphatase	22.2	21.897	1.28159	-1.97171
O88545	Cops6	COP9 signalosome complex subunit 6	7.4	35.88	2.87259	-1.98383
O70404	Vamp8	Vesicle-associated membrane protein 8	32.7	11.451	1.59083	-1.98468
P97315	Csrp1	Cysteine and glycine-rich protein 1	32.6	20.583	3.27992	-1.98625
Q7TMK9	Syncrip	Heterogeneous nuclear ribonucleoprotein Q	25.2	69.632	1.43937	-1.98774
Q9QZE7	Tsnax	Translin-associated protein X	16.6	32.926	3.6297	-1.98955
Q61549	Emr1	EGF-like module-containing mucin-like hormone receptor-like 1	11.8	102.13	1.42826	-1.98968
P61087	Ube2k	Ubiquitin-conjugating enzyme E2 K	28.5	22.406	1.84012	-1.99174
Q62465	Vat1	Synaptic vesicle membrane protein VAT-1 homolog	30	43.096	2.92099	-1.99371
P26040	Ezr	Ezrin	16.9	69.406	1.6375	-1.9955
Q9CQI3	Gmfb	Glia maturation factor beta	38	16.723	4.70311	-1.99866
O70591	Pfdn2	Prefoldin subunit 2	29.2	16.534	1.69728	-2.0012
P61161	Actr2	Actin-related protein 2	43.1	44.76	3.54262	-2.00708
P26043	Rdx	Radixin	22.8	68.542	4.05009	-2.00712
Q8K2Q0	Commd9	COMM domain-containing protein 9	13.6	21.85	2.50763	-2.00828
Q9R1C7	Prpf40a	Pre-mRNA-processing factor 40 homolog A	7.2	108.48	1.2972	-2.00851
P22892	Ap1g1	AP-1 complex subunit gamma-1	7.3	91.349	1.26273	-2.01395
O70194	Eif3d	Eukaryotic translation initiation factor 3 subunit D	29.2	63.988	1.58151	-2.01439
Q6PGB6	Naa50	N-alpha-acetyltransferase 50	52.1	19.414	1.60497	-2.01785
P18242	Ctsd	Cathepsin D	41.7	44.953	3.07079	-2.0213
Q64442	Sord	Sorbitol dehydrogenase	11.2	38.249	2.86518	-2.0224
Q6ZWM4	Lsm8	U6 snRNA-associated Sm-like protein LSm8	37.5	10.403	2.1886	-2.02491
Q9DBJ1	Pgam1	Phosphoglycerate mutase 1	69.7	28.832	1.66808	-2.02788
P47199	Cryz	Quinone oxidoreductase	37.8	35.268	0.801334	-2.03148
Q9QZD8	Slc25a10	Mitochondrial dicarboxylate carrier	25.8	31.715	1.80527	-2.04211
Q9JIX8	Acin1	Apoptotic chromatin condensation inducer in the nucleus	5.8	150.72	1.508	-2.04231
Q8R480	Nup85	Nuclear pore complex protein Nup85	4.6	74.775	1.09987	-2.04964
P15532	Nme1	Nucleoside diphosphate kinase A	78.9	17.208	1.54288	-2.05434
Q6P1F6	Ppp2r2a	Serine/threonine-protein phosphatase 2A 55 kDa regulatory subunit B alpha isoform	19.2	51.691	1.39879	-2.05809
P97825	Hn1	Hematological and neurological expressed 1 protein	27.9	16.08	3.43484	-2.05852
P25085	Il1rn	Interleukin-1 receptor antagonist protein	32.6	20.274	1.12232	-2.05913
Q63850	Nup62	Nuclear pore glycoprotein p62	12	53.254	1.22669	-2.06014
Q8CGY8	Ogt	UDP-N-acetylglucosamine--peptide N-acetylglucosaminyltransferase 110 kDa subunit	6.8	116.95	1.26461	-2.06226
Q91YN9	Bag2	BAG family molecular chaperone regulator 2	24.3	23.473	0.797771	-2.06275
Q99LD4	Gps1	COP9 signalosome complex subunit 1	12.7	53.442	4.67548	-2.0797
Q9WU28	Pfdn5	Prefoldin subunit 5	39.6	17.356	2.02051	-2.08426
Q9D0W5	Ppil1	Peptidyl-prolyl cis-trans isomerase-like 1	24.7	18.237	1.96025	-2.09517
Q9QXS1	Plec	Plectin	25.2	534.18	2.07993	-2.09648
P45377	Akr1b8	Aldose reductase-related protein 2	21.8	36.12	1.43222	-2.09751
P13020	Gsn	Gelsolin	38.2	85.941	4.10873	-2.09899
P21300	Akr1b7	Aldose reductase-related protein 1	11.1	35.988	1.70932	-2.10004
Q9CVB6	Arpc2	Actin-related protein 2/3 complex subunit 2	49.7	34.357	5.53171	-2.10537
P59325	Eif5	Eukaryotic translation initiation factor 5	17	48.968	0.878668	-2.10678
P62482	Kcnab2	Voltage-gated potassium channel subunit beta-2	27.2	41.021	1.46605	-2.1069
Q9R062	Gyg1	Glycogenin-1	19.2	37.402	3.04739	-2.10723
P17918	Pcna	Proliferating cell nuclear antigen	50.2	28.785	2.05764	-2.10895
O35955	Psmb10	Proteasome subunit beta type-10	15.4	29.063	1.68977	-2.11562
K4DI63	Creg1		21.3	11.021	3.58464	-2.12846
Q9CQT1	Mri1	Methylthioribose-1-phosphate isomerase	26.8	39.41	2.23734	-2.12937
Q9CT10	Ranbp3	Ran-binding protein 3	12.8	52.572	3.88504	-2.12942
Q3UEB3	Puf60	Poly(U)-binding-splicing factor PUF60	17.4	60.248	1.33727	-2.13052
Q91XV3	Basp1	Brain acid soluble protein 1	29.6	22.086	2.44875	-2.13067
Q569Z6	Thrap3	Thyroid hormone receptor-associated protein 3	8.6	108.18	3.31014	-2.13245
Q923D2	Blvrb	Flavin reductase (NADPH)	44.7	22.197	1.2985	-2.14268
Q8JZQ9	Eif3b	Eukaryotic translation initiation factor 3 subunit B	30.6	91.369	2.19167	-2.14589
Q8VCF0	Mavs	Mitochondrial antiviral-signaling protein	12.7	53.398	3.65302	-2.15132
Q91V92	Acly	ATP-citrate synthase	27.5	119.73	1.77683	-2.15499
Q62384	Zpr1	Zinc finger protein ZPR1	4.6	50.714	1.97995	-2.15975
P62748	Hpcal1	Hippocalcin-like protein 1	17.1	22.338	1.74376	-2.16374
Q9EQH3	Vps35	Vacuolar protein sorting-associated protein 35	31.3	91.712	0.87536	-2.16712
P31996	Cd68	Macrosialin	8.9	34.817	0.852386	-2.1701
A2BDX3	Mocs3	Adenylyltransferase and sulfurtransferase MOCS3	4.6	49.374	0.803564	-2.17019
Q8JZV7	Amdhd2	Putative N-acetylglucosamine-6-phosphate deacetylase	6.8	43.5	3.31253	-2.1779
P42227	Stat3	Signal transducer and activator of transcription 3	13	88.053	2.84094	-2.17886
Q99JY9	Actr3	Actin-related protein 3	62.7	47.357	3.60424	-2.17925
Q8VBV7	Cops8	COP9 signalosome complex subunit 8	23.4	23.255	2.86955	-2.18342
P48025	Syk	Tyrosine-protein kinase SYK	6.7	71.376	0.683404	-2.18397
P47955	Rplp1	60S acidic ribosomal protein P1	51.8	11.475	1.92931	-2.19111
Q9D2V7	Coro7	Coronin-7	21.5	100.81	1.98513	-2.19163
P57784	Snrpa1	U2 small nuclear ribonucleoprotein A	31.8	28.357	2.1625	-2.20305
P35700	Prdx1	Peroxiredoxin-1	70.4	22.176	4.96533	-2.20601
Q9QXA5	Lsm4	U6 snRNA-associated Sm-like protein LSm4	14.6	15.076	2.50304	-2.20644
Q9Z2U1	Psma5	Proteasome subunit alpha type-5	47.3	26.411	3.6836	-2.21021
P17095	Hmga1	High mobility group protein HMG-I/HMG-Y	23.4	11.614	2.31073	-2.21465
P58252	Eef2	Elongation factor 2	60	95.313	2.96579	-2.2264
Q9CW46	Raver1	Ribonucleoprotein PTB-binding 1	4.9	79.381	1.74494	-2.22679
Q8BIG7	Comtd1	Catechol O-methyltransferase domain-containing protein 1	21	28.96	1.2889	-2.22834
P61982	Ywhag	14-3-3 protein gamma	53.8	28.302	1.36395	-2.23547
Q9D8N0	Eef1g	Elongation factor 1-gamma	32	50.06	2.52545	-2.23913
A0A1B0GRP7	Prosc	Proline synthase co-transcribed bacterial homolog protein	31.5	36.061	1.69058	-2.2427
Q91XH5	Spr	Sepiapterin reductase	43.1	27.928	1.61866	-2.2456
Q99KK7	Dpp3	Dipeptidyl peptidase 3	13.7	82.897	1.75186	-2.2458
Q62376	Snrnp70	U1 small nuclear ribonucleoprotein 70 kDa	18.3	51.991	1.83416	-2.24647
Q8R326	Pspc1	Paraspeckle component 1	12.2	58.758	2.64056	-2.24677
Q7M739	Tpr	Nucleoprotein TPR	8.1	266.92	1.31396	-2.25617
O88668	Creg1	Protein CREG1	18.6	24.452	1.21564	-2.25621
P61202	Cops2	COP9 signalosome complex subunit 2	14.9	51.596	1.75083	-2.26031
O89023	Tpp1	Tripeptidyl-peptidase 1	7.5	61.341	5.62469	-2.26189
Q8BFZ9	Erlin2	Erlin-2	31.8	37.872	1.51409	-2.27868
Q8CG29	Myo1f	Unconventional myosin-If	17.1	125.21	2.00079	-2.27961
P21279	Gnaq	Guanine nucleotide-binding protein G(q) subunit alpha	37.9	42.158	1.49651	-2.28094
Q93092	Taldo1	Transaldolase	41.2	37.387	1.3834	-2.2836
Q9CQW1	Ykt6	Synaptobrevin homolog YKT6	23.2	22.314	2.75719	-2.28784
Q11136	Pepd	Xaa-Pro dipeptidase	26.8	55.028	1.27761	-2.29149
B9EJ54	Nup205		7.4	227.46	2.04474	-2.29195
F6RDM4	Gls		31.7	13.535	1.29816	-2.30595
Q921M7	Fam49b	Protein FAM49B	45.1	36.776	0.778762	-2.31596
Q62093	Srsf2	Serine/arginine-rich splicing factor 2	21.7	25.476	1.44574	-2.32236
O35344	Kpna3	Importin subunit alpha-4	11.5	57.772	2.17278	-2.3231
Q8BH69	Sephs1	Selenide, water dikinase 1	14.5	42.906	3.5879	-2.33714
Q8BMA6	Srp68	Signal recognition particle subunit SRP68	11.7	70.573	1.43335	-2.33798
Q9CZU3	Skiv2l2	Superkiller viralicidic activity 2-like 2	3.6	117.64	3.73833	-2.34196
Q6PDM2	Srsf1	Serine/arginine-rich splicing factor 1	47.2	27.744	3.25069	-2.34895
P49442	Inpp1	Inositol polyphosphate 1-phosphatase	5.3	43.346	3.20238	-2.34906
Q9WUM4	Coro1c	Coronin-1C	33.8	53.12	1.27541	-2.35216
Q62189	Snrpa	U1 small nuclear ribonucleoprotein A	29.6	31.835	2.84391	-2.35388
P09528	Fth1	Ferritin heavy chain	69.8	21.066	3.62472	-2.35409
P16110	Lgals3	Galectin-3	33.7	27.515	3.03515	-2.35875
Q8R1B4	Eif3c	Eukaryotic translation initiation factor 3 subunit C	25.1	105.53	1.59433	-2.36302
E9PZF0	Gm20390	Nucleoside diphosphate kinase	77.5	30.2	1.97031	-2.38279
O35643	Ap1b1	AP-1 complex subunit beta-1	22.4	103.93	1.72189	-2.40122
P47754	Capza2	F-actin-capping protein subunit alpha-2	47.2	32.967	1.71857	-2.41338
Q8BGD9	Eif4b	Eukaryotic translation initiation factor 4B	19.8	68.839	1.61928	-2.41393
Q9WTP6	Ak2	Adenylate kinase 2, mitochondrial	56.1	26.468	2.21383	-2.41461
Q6A028	Swap70	Switch-associated protein 70	13	68.995	4.76692	-2.42639
Q99JT9	Adi1	1,2-dihydroxy-3-keto-5-methylthiopentene dioxygenase	31.3	21.523	2.25806	-2.42902
Q923F1	Clns1a	Methylosome subunit pICln	9.5	26.522	2.27575	-2.43053
A0A0U1RPL0	Atxn2l	Ataxin-2-like protein	4.8	115.26	4.45956	-2.43275
Q9CWK8	Snx2	Sorting nexin-2	36.2	58.47	1.26176	-2.43585
Q9ES52	Inpp5d	Phosphatidylinositol 3,4,5-trisphosphate 5-phosphatase 1	21.3	133.54	2.08293	-2.44183
Q64213	Sf1	Splicing factor 1	13.8	70.402	2.28308	-2.44847
Q99P91	Gpnmb	Transmembrane glycoprotein NMB	23.9	63.675	1.02125	-2.45242
F6RPJ9	Ide	Insulin-degrading enzyme	11.1	114.15	1.65007	-2.46216
Q91YR9	Ptgr1	Prostaglandin reductase 1	25.5	35.56	2.0545	-2.46574
P56399	Usp5	Ubiquitin carboxyl-terminal hydrolase 5	22.8	95.832	1.25894	-2.47072
P60229	Eif3e	Eukaryotic translation initiation factor 3 subunit E	21.6	52.22	1.58848	-2.47413
P62075	Timm13	Mitochondrial import inner membrane translocase subunit Tim13	61.1	10.458	2.32851	-2.4745
Q9JIG7	Ccdc22	Coiled-coil domain-containing protein 22	25.8	70.843	2.14262	-2.48393
Q61699	Hsph1	Heat shock protein 105 kDa	33.1	96.406	1.19647	-2.49242
P62627	Dynlrb1	Dynein light chain roadblock-type 1	51	10.99	2.99924	-2.51398
Q8BML9	Qars		32.9	87.676	1.02568	-2.51445
Q9EPL8	Ipo7	Importin-7	8.2	119.49	2.79468	-2.51796
P47915	Rpl29	60S ribosomal protein L29	11.9	17.587	2.29471	-2.5231
P23506	Pcmt1	Protein-L-isoaspartate(D-aspartate) O-methyltransferase	41.9	24.634	2.48242	-2.52315
Q00612	G6pdx	Glucose-6-phosphate 1-dehydrogenase X	63.5	59.262	1.51619	-2.52424
P23116	Eif3a	Eukaryotic translation initiation factor 3 subunit A	21.4	161.93	1.27409	-2.52998
Q9JK81	Myg1	UPF0160 protein MYG1, mitochondrial	23.2	42.722	1.97797	-2.53162
P42208	2022-09-02	Septin-2	46.5	41.525	2.14839	-2.5339
Q60865	Caprin1	Caprin-1	7.5	78.168	1.27923	-2.53653
Q3UPH1	Prrc1	Protein PRRC1	10.8	46.297	1.04507	-2.53882
Q6IRU2	Tpm4	Tropomyosin alpha-4 chain	30.6	28.467	2.5188	-2.53999
P51859	Hdgf	Hepatoma-derived growth factor	39.7	26.268	1.14085	-2.54847
Q9WTL7	Lypla2	Acyl-protein thioesterase 2	25.5	24.794	2.48096	-2.56116
O35215	Ddt	D-dopachrome decarboxylase	33.1	13.077	2.46605	-2.57438
P52293	Kpna2	Importin subunit alpha-1	13.6	57.927	2.08646	-2.57646
P32233	Drg1	Developmentally-regulated GTP-binding protein 1	16.9	40.512	1.82189	-2.5962
E9Q616	Ahnak		43.9	604.25	2.65711	-2.59992
O35639	Anxa3	Annexin A3	60.4	36.384	5.40034	-2.60197
Q99020	Hnrnpab	Heterogeneous nuclear ribonucleoprotein A/B	29.8	30.831	2.59893	-2.60227
P97821	Ctsc	Dipeptidyl peptidase 1	18.2	52.376	2.20957	-2.60321
O88544	Cops4	COP9 signalosome complex subunit 4	27.1	46.284	1.76637	-2.60636
P34022	Ranbp1	Ran-specific GTPase-activating protein	36.9	23.596	1.43281	-2.6065
P51855	Gss	Glutathione synthetase	9.9	52.246	2.91748	-2.60952
Q9WV54	Asah1	Acid ceramidase	22.6	44.669	1.76278	-2.6158
Q9WTX5	Skp1	S-phase kinase-associated protein 1	13.5	18.672	2.03371	-2.63254
Q8CIG8	Prmt5	Protein arginine N-methyltransferase 5	25.4	72.679	4.57975	-2.63283
Q3U1J4	Ddb1	DNA damage-binding protein 1	22.1	126.85	1.77238	-2.6352
P21550	Eno3	Beta-enolase	17.3	47.024	3.05807	-2.63672
Q60668	Hnrnpd	Heterogeneous nuclear ribonucleoprotein D0	28.5	38.354	2.1141	-2.63837
Q9QUH0	Glrx	Glutaredoxin-1	30.8	11.871	2.63476	-2.63916
P31266	Rbpj	Recombining binding protein suppressor of hairless	16.5	58.537	4.35903	-2.64566
Q99KR3	Lactb2	Beta-lactamase-like protein 2	22.6	32.754	2.99366	-2.64817
Q6P5F9	Xpo1	Exportin-1	12.2	123.09	0.880316	-2.66
Q91Z53	Grhpr	Glyoxylate reductase/hydroxypyruvate reductase	6.7	35.328	2.45765	-2.67545
Q3UW53	Fam129a	Protein Niban	15.6	102.65	2.03777	-2.67746
Q91V12	Acot7	Cytosolic acyl coenzyme A thioester hydrolase	21.5	42.536	2.47788	-2.67974
Q9Z2M7	Pmm2	Phosphomannomutase 2	26.4	27.656	2.84426	-2.6822
Q9WVA2	Timm8a1	Mitochondrial import inner membrane translocase subunit Tim8 A	44.3	11.042	2.02962	-2.68425
O88587	Comt	Catechol O-methyltransferase	26.4	29.486	3.08118	-2.69032
P97384	Anxa11	Annexin A11	3.4	54.079	1.80957	-2.69509
Q80UG5	2022-09-09	Septin-9	12.2	65.574	2.05106	-2.69663
Q80X90	Flnb	Filamin-B	9.9	277.82	1.99339	-2.70202
Q8BYW1	Arhgap25	Rho GTPase-activating protein 25	16.5	73.382	1.88754	-2.70203
Q8BFR4	Gns	N-acetylglucosamine-6-sulfatase	10.7	61.174	3.10541	-2.70399
Q8K3W0	Bre	BRCA1-A complex subunit BRE	13.3	43.544	1.62286	-2.72206
P40142	Tkt	Transketolase	54.6	67.63	3.52597	-2.7238
Q8R146	Apeh	Acylamino-acid-releasing enzyme	10.1	81.58	3.07087	-2.72697
Q91VM5	Rbmxl1	RNA binding motif protein, X-linked-like-1	18.3	42.161	1.68097	-2.72708
P61759	Vbp1	Prefoldin subunit 3	14.8	22.435	4.39002	-2.72872
P19096	Fasn	Fatty acid synthase	40.2	272.43	1.1713	-2.73138
D3Z6Q9	Bin2	Bridging integrator 2	16	52.553	2.71726	-2.73498
Q571I9	Aldh16a1	Aldehyde dehydrogenase family 16 member A1	7.1	84.755	3.32537	-2.73682
Q8VI75	Ipo4	Importin-4	10.7	119.27	1.70435	-2.74113
O09159	Man2b1	Lysosomal alpha-mannosidase	8.7	114.65	2.7909	-2.74424
P62317	Snrpd2	Small nuclear ribonucleoprotein Sm D2	59.3	13.527	1.78738	-2.75182
Q9CR98	Fam136a	Protein FAM136A	25.4	15.674	3.86329	-2.76428
O89086	Rbm3	RNA-binding protein 3	28.8	16.604	2.27286	-2.76737
P16045	Lgals1	Galectin-1	60	14.866	2.69397	-2.77649
Q9WU78	Pdcd6ip	Programmed cell death 6-interacting protein	25.4	96.023	2.84303	-2.77762
Q62084	Ppp1r14b	Protein phosphatase 1 regulatory subunit 14B	30.6	15.957	2.32344	-2.7819
Q62422	Ostf1	Osteoclast-stimulating factor 1	53.5	23.782	1.0471	-2.78317
P49722	Psma2	Proteasome subunit alpha type-2	50	25.926	1.31412	-2.78817
Q99KC8	Vwa5a	von Willebrand factor A domain-containing protein 5A	30.9	87.142	1.78579	-2.79421
Q8BL97	Srsf7	Serine/arginine-rich splicing factor 7	21.7	30.817	2.88009	-2.79561
P62862	Fau	40S ribosomal protein S30	20.3	6.6478	2.00437	-2.80673
Q91YI0	Asl	Argininosuccinate lyase	26.3	51.739	1.55739	-2.80749
P10518	Alad	Delta-aminolevulinic acid dehydratase	24.8	36.023	2.50432	-2.81462
P63085	Mapk1	Mitogen-activated protein kinase 1	40.2	41.275	4.40879	-2.81526
Q9JLI6	Scly	Selenocysteine lyase	27.3	47.173	2.87448	-2.81963
Q9D7N3	Mrps9	28S ribosomal protein S9, mitochondrial	10.8	44.929	3.89994	-2.82036
P24527	Lta4h	Leukotriene A-4 hydrolase	17.5	69.05	1.27848	-2.8248
P97452	Bop1	Ribosome biogenesis protein BOP1	22.3	82.545	2.65312	-2.82796
P50580	Pa2g4	Proliferation-associated protein 2G4	50.8	43.698	1.12555	-2.82964
Q9CZ44	Nsfl1c	NSFL1 cofactor p47	29.7	40.709	3.24185	-2.8344
Q9CQ65	Mtap	S-methyl-5-thioadenosine phosphorylase	48.4	31.062	1.5694	-2.84364
Q01730	Rsu1	Ras suppressor protein 1	18.1	31.55	1.73943	-2.85593
Q9Z1Q9	Vars	Valine--tRNA ligase	36.5	140.21	1.28661	-2.86634
Q9CXY6	Ilf2	Interleukin enhancer-binding factor 2	6.2	43.062	2.31837	-2.87344
P23780	Glb1	Beta-galactosidase	7.3	73.12	1.7304	-2.87999
Q99J36	Thumpd1	THUMP domain-containing protein 1	28	38.884	3.50602	-2.8844
Q91UZ5	Impa2	Inositol monophosphatase 2	10.3	31.716	5.40835	-2.88591
Q60972	Rbbp4	Histone-binding protein RBBP4	18.1	47.655	2.20219	-2.88812
P63280	Ube2i	SUMO-conjugating enzyme UBC9	34.2	18.007	6.88594	-2.88836
Q6P069	Sri	Sorcin	44.9	21.627	2.42146	-2.89336
Q8C0C7	Farsa	Phenylalanine--tRNA ligase alpha subunit	26.2	57.598	1.22536	-2.89871
Q8BFS6	Cpped1	Serine/threonine-protein phosphatase CPPED1	12.8	35.247	2.47962	-2.90591
Q7M6Y3	Picalm	Phosphatidylinositol-binding clathrin assembly protein	11.7	71.543	2.45668	-2.9124
O08583	Alyref	THO complex subunit 4	36.9	26.94	2.8051	-2.91812
Q8BTM8	Flna	Filamin-A	33.8	281.22	1.73795	-2.92848
Q91V76		Ester hydrolase C11orf54 homolog	19	34.995	3.20072	-2.93187
Q4VAA2	Cdv3	Protein CDV3	33.1	29.729	4.61002	-2.93547
P08905	Lyz2	Lysozyme C-2	60.8	16.689	4.00643	-2.9363
F7CVJ5	Ahnak2		25	115.14	2.89985	-2.94265
Q60631	Grb2	Growth factor receptor-bound protein 2	27.6	25.238	2.80688	-2.94528
Q9Z0M5	Lipa	Lysosomal acid lipase/cholesteryl ester hydrolase	8.8	45.325	3.63187	-2.95307
Q9R1P1	Psmb3	Proteasome subunit beta type-3	38.5	22.965	2.47787	-2.96173
O70251	Eef1b	Elongation factor 1-beta	46.7	24.693	1.91999	-2.97827
P63101	Ywhaz	14-3-3 protein zeta/delta	63.3	27.771	2.19878	-2.98183
Q99JX4	Eif3m	Eukaryotic translation initiation factor 3 subunit M	35.6	42.516	1.02614	-2.98712
P61924	Copz1	Coatomer subunit zeta-1	27.1	20.198	3.54506	-2.98713
P17182	Eno1	Alpha-enolase	80.4	47.14	3.72756	-3.00329
P97823	Lypla1	Acyl-protein thioesterase 1	17.4	24.687	1.29276	-3.00364
P54728	Rad23b	UV excision repair protein RAD23 homolog B	20.9	43.512	1.59117	-3.00514
P29391	Ftl1	Ferritin light chain 1	60.1	20.802	2.33009	-3.03311
P18760	Cfl1	Cofilin-1	74.7	18.559	4.90819	-3.03412
Q8QZY1	Eif3l	Eukaryotic translation initiation factor 3 subunit L	23.2	66.612	2.31889	-3.0397
Q9CYH6	Rrs1	Ribosome biogenesis regulatory protein homolog	15.3	41.551	2.0097	-3.04904
Q8R5C5	Actr1b	Beta-centractin	30.1	42.281	2.29405	-3.04908
P11404	Fabp3	Fatty acid-binding protein, heart	41.4	14.819	5.50199	-3.05172
P09411	Pgk1	Phosphoglycerate kinase 1	79.9	44.55	3.72012	-3.06151
Q9DCC4	Pycrl	Pyrroline-5-carboxylate reductase 3	19	28.721	3.50981	-3.06774
P17426	Ap2a1	AP-2 complex subunit alpha-1	20.1	107.66	3.46287	-3.07177
Q3U0V1	Khsrp	Far upstream element-binding protein 2	27.7	76.775	1.81479	-3.07738
Q9CQI6	Cotl1	Coactosin-like protein	60.6	15.944	2.43164	-3.08165
P45376	Akr1b1	Aldose reductase	50.3	35.732	2.02104	-3.09075
O70310	Nmt1	Glycylpeptide N-tetradecanoyltransferase 1	13.5	56.888	2.15794	-3.10318
Q9JIF0	Prmt1	Protein arginine N-methyltransferase 1	32.3	42.435	2.99987	-3.118
Q64514	Tpp2	Tripeptidyl-peptidase 2	18.6	139.88	2.94279	-3.12582
P52480	Pkm	Pyruvate kinase PKM	79.8	57.844	6.06091	-3.13459
P70315	Was	Wiskott-Aldrich syndrome protein homolog	18.1	54.191	2.861	-3.13601
Q62426	Cstb	Cystatin-B	76.5	11.045	3.36563	-3.13845
Q9DBG3	Ap2b1	AP-2 complex subunit beta	23.7	104.58	1.67199	-3.1546
P28063	Psmb8	Proteasome subunit beta type-8	31.2	30.26	3.62553	-3.15649
Q99KK2	Cmas	N-acylneuraminate cytidylyltransferase	14.4	48.057	2.75751	-3.18205
Q9QUR6	Prep	Prolyl endopeptidase	37.9	80.751	1.12953	-3.19246
Q9Z1Z2	Strap	Serine-threonine kinase receptor-associated protein	24.6	38.442	2.61286	-3.20658
Q9D1J3	Sarnp	SAP domain-containing ribonucleoprotein	27.1	23.532	3.57487	-3.20952
P06745	Gpi	Glucose-6-phosphate isomerase	51.6	62.766	1.86952	-3.21397
Q62446	Fkbp3	Peptidyl-prolyl cis-trans isomerase FKBP3	27.2	25.147	2.41273	-3.21455
Q9CQM5	Txndc17	Thioredoxin domain-containing protein 17	26.8	14.015	2.37849	-3.22234
Q9D8U8	Snx5	Sorting nexin-5	32.2	46.797	1.24708	-3.23716
Q91WJ8	Fubp1	Far upstream element-binding protein 1	27.5	68.539	2.40361	-3.23837
Q99KJ8	Dctn2	Dynactin subunit 2	32.6	44.116	3.19339	-3.24241
P05064	Aldoa	Fructose-bisphosphate aldolase A	87.4	39.355	7.53633	-3.24316
Q91V64	Isoc1	Isochorismatase domain-containing protein 1	13.5	32.032	3.70833	-3.25254
Q8BVI4	Qdpr	Dihydropteridine reductase	39.8	25.57	4.46265	-3.25836
P63260	Actg1	Actin, cytoplasmic 2	82.1	41.792	2.19774	-3.26682
Q9Z0S1	Bpnt1	3(2),5-bisphosphate nucleotidase 1	32.5	33.196	3.24696	-3.27684
E9QK48	Eml2	Echinoderm microtubule-associated protein-like 2	15.8	90.791	4.37989	-3.28554
O08784	Tcof1	Treacle protein	11.7	135	5.10804	-3.28599
P51569	Gla	Alpha-galactosidase A	9.8	47.642	5.32806	-3.28674
Q9CQR2	Rps21	40S ribosomal protein S21	60.2	9.1413	3.92699	-3.29382
P40124	Cap1	Adenylyl cyclase-associated protein 1	64.8	51.564	4.28673	-3.3011
P26039	Tln1	Talin-1	48.2	269.82	1.34695	-3.30479
Q8VCN5	Cth	Cystathionine gamma-lyase	33.9	43.567	3.65494	-3.3096
Q9WUA2	Farsb	Phenylalanine--tRNA ligase beta subunit	35.7	65.696	1.16534	-3.31176
P46664	Adss	Adenylosuccinate synthetase isozyme 2	27	50.02	2.64569	-3.31196
Q91WQ3	Yars	Tyrosine--tRNA ligase, cytoplasmic	29	59.105	1.91161	-3.31284
Q64152	Btf3	Transcription factor BTF3	53.9	22.031	2.374	-3.31553
A6PWS5	Gsn		23.1	28.059	3.97979	-3.32175
Q61206	Pafah1b2	Platelet-activating factor acetylhydrolase IB subunit beta	12.2	25.581	2.534	-3.33152
P10711	Tcea1	Transcription elongation factor A protein 1	35.9	33.88	5.36962	-3.33802
P84091	Ap2m1	AP-2 complex subunit mu	20.2	49.654	3.53656	-3.35752
Q61937	Npm1	Nucleophosmin	44.5	32.56	2.49272	-3.35834
Q99K85	Psat1	Phosphoserine aminotransferase	58.4	40.472	2.3139	-3.36741
P28474	Adh5	Alcohol dehydrogenase class-3	38.5	39.547	2.68291	-3.37027
O35841	Api5	Apoptosis inhibitor 5	9.7	56.784	3.45308	-3.38095
O70435	Psma3	Proteasome subunit alpha type-3	40.8	28.405	3.04315	-3.38424
Q9JKB1	Uchl3	Ubiquitin carboxyl-terminal hydrolase isozyme L3	43	26.151	1.80063	-3.39207
Q9Z1D1	Eif3g	Eukaryotic translation initiation factor 3 subunit G	19.7	35.638	3.12151	-3.40087
P30416	Fkbp4	Peptidyl-prolyl cis-trans isomerase FKBP4	35.2	51.572	1.48968	-3.40231
P63073	Eif4e	Eukaryotic translation initiation factor 4E	21.7	25.053	2.49953	-3.40394
Q61830	Mrc1	Macrophage mannose receptor 1	6.5	164.98	4.09586	-3.40812
Q62348	Tsn	Translin	42.5	26.201	3.92653	-3.4104
P10605	Ctsb	Cathepsin B	40.4	37.279	4.5342	-3.41792
P62897	Cycs	Cytochrome c, somatic	49.5	11.605	1.88838	-3.41914
P62309	Snrpg	Small nuclear ribonucleoprotein G	26.3	8.496	3.37893	-3.42395
P57776	Eef1d	Elongation factor 1-delta	46.6	31.293	1.83226	-3.45362
Q61166	Mapre1	Microtubule-associated protein RP/EB family member 1	45.5	30.016	3.26494	-3.4923
Q9D0R2	Tars	Threonine--tRNA ligase, cytoplasmic	36.6	83.355	3.04027	-3.50207
P97372	Psme2	Proteasome activator complex subunit 2	36	27.057	3.13459	-3.50869
O55135	Eif6	Eukaryotic translation initiation factor 6	37.1	26.511	1.67804	-3.50872
Q6ZWX6	Eif2s1	Eukaryotic translation initiation factor 2 subunit 1	42.5	36.108	4.45354	-3.52569
P61961	Ufm1	Ubiquitin-fold modifier 1	58.8	9.1175	3.86387	-3.56987
Q8CHP8	Pgp	Phosphoglycolate phosphatase	19.3	34.54	3.83899	-3.59044
Q9DCD0	Pgd	6-phosphogluconate dehydrogenase, decarboxylating	57.6	53.247	4.24752	-3.61979
P49710	Hcls1	Hematopoietic lineage cell-specific protein	29.8	54.24	2.15759	-3.63279
Q8CIN4	Pak2	Serine/threonine-protein kinase PAK 2	35.3	57.93	1.69536	-3.63558
P61290	Psme3	Proteasome activator complex subunit 3	31.1	29.506	5.16834	-3.64238
P48024	Eif1	Eukaryotic translation initiation factor 1	54	12.746	5.0588	-3.65031
Q8C1B7	2022-09-11	Septin-11	26	49.694	4.16942	-3.65178
Q9DCL9	Paics	Multifunctional protein ADE2	39.5	47.006	1.77333	-3.65757
P62774	Mtpn	Myotrophin	61.9	12.861	2.49901	-3.67242
P55097	Ctsk	Cathepsin K	7.3	36.888	3.9148	-3.68341
P19973	Lsp1	Lymphocyte-specific protein 1	29.4	36.713	7.84871	-3.6873
Q60996	Ppp2r5c	Serine/threonine-protein phosphatase 2A 56 kDa regulatory subunit gamma isoform	10.1	60.824	3.68262	-3.68781
P06151	Ldha	L-lactate dehydrogenase A chain	70.8	36.498	6.19606	-3.69323
Q4KML4	Abracl	Costars family protein ABRACL	46.9	9.0303	2.22979	-3.69719
P16254	Srp14	Signal recognition particle 14 kDa protein	21.8	12.51	4.64504	-3.70021
Q61792	Lasp1	LIM and SH3 domain protein 1	41.4	29.994	3.91366	-3.7069
P84089	Erh	Enhancer of rudimentary homolog	55.8	12.259	2.72306	-3.71422
O89017	Lgmn	Legumain	9	49.372	4.25384	-3.72736
P32921	Wars	Tryptophan--tRNA ligase, cytoplasmic	36.2	54.357	2.49561	-3.73864
P62843	Rps15	40S ribosomal protein S15	40	17.04	1.66594	-3.76149
Q60692	Psmb6	Proteasome subunit beta type-6	32.8	25.378	4.03694	-3.76518
Q99K51	Pls3	Plastin-3	31.6	70.741	3.47252	-3.77017
E9PUA7	Tpd52	Tumor protein D52	50.5	21.133	3.48963	-3.78839
P70158	Smpdl3a	Acid sphingomyelinase-like phosphodiesterase 3a	12.6	49.857	4.13052	-3.80626
Q61171	Prdx2	Peroxiredoxin-2	57.6	21.778	5.02841	-3.82598
P09581	Csf1r	Macrophage colony-stimulating factor 1 receptor	5.8	109.18	5.46064	-3.82846
Q9CZ30	Ola1	Obg-like ATPase 1	24.2	44.729	1.9078	-3.83977
Q9DBG5	Plin3	Perilipin-3	40	47.262	3.24872	-3.84263
P61089	Ube2n	Ubiquitin-conjugating enzyme E2 N	61.2	17.138	3.66131	-3.85199
P62960	Ybx1	Nuclease-sensitive element-binding protein 1	22.7	35.73	6.14788	-3.85293
Q76MZ3	Ppp2r1a	Serine/threonine-protein phosphatase 2A 65 kDa regulatory subunit A alpha isoform	52.1	65.322	1.35807	-3.87072
P34884	Mif	Macrophage migration inhibitory factor	41.7	12.504	3.20027	-3.87435
O08553	Dpysl2	Dihydropyrimidinase-related protein 2	43.5	62.277	2.17504	-3.8756
Q9R1P4	Psma1	Proteasome subunit alpha type-1	56.7	29.546	1.92692	-3.90424
Q9JHW2	Nit2	Omega-amidase NIT2	28.3	30.501	4.68801	-3.90776
Q8BWY3	Etf1	Eukaryotic peptide chain release factor subunit 1	25.6	49.03	3.44098	-3.91418
P63005	Pafah1b1	Platelet-activating factor acetylhydrolase IB subunit alpha	35.4	46.67	4.12124	-3.92913
Q920E5	Fdps	Farnesyl pyrophosphate synthase	24.4	40.581	2.44575	-3.96252
P63028	Tpt1	Translationally-controlled tumor protein	34.3	19.462	4.2295	-3.97111
Q99LB4	Capg	Macrophage-capping protein	55.6	38.768	1.78424	-3.97919
Q8R016	Blmh	Bleomycin hydrolase	14.7	52.511	4.84627	-3.98819
P47757	Capzb	F-actin-capping protein subunit beta	49.5	31.345	3.11658	-3.99825
Q9EPB4	Pycard	Apoptosis-associated speck-like protein containing a CARD	34.7	21.458	4.66286	-4.0283
Q61081	Cdc37	Hsp90 co-chaperone Cdc37	29.6	44.593	2.63316	-4.03594
P62858	Rps28	40S ribosomal protein S28	40.6	7.8409	2.51968	-4.04217
O88342	Wdr1	WD repeat-containing protein 1	47.9	66.406	1.83023	-4.0479
Q9D819	Ppa1	Inorganic pyrophosphatase	50.9	32.667	3.92268	-4.05863
P68510	Ywhah	14-3-3 protein eta	47.6	28.211	1.74305	-4.12319
O88543	Cops3	COP9 signalosome complex subunit 3	17.7	47.832	3.48818	-4.12519
P47753	Capza1	F-actin-capping protein subunit alpha-1	33.6	32.939	2.15048	-4.15717
Q9Z0P5	Twf2	Twinfilin-2	27.8	39.47	3.38215	-4.17428
Q8C845	Efhd2	EF-hand domain-containing protein D2	41.7	26.8	7.45094	-4.18051
P54822	Adsl	Adenylosuccinate lyase	31.4	54.866	3.91406	-4.20668
Q06138	Cab39	Calcium-binding protein 39	13.5	39.842	6.45878	-4.2072
P68254	Ywhaq	14-3-3 protein theta	53.5	27.778	1.83605	-4.21776
Q07797	Lgals3bp	Galectin-3-binding protein	25.3	64.49	3.52146	-4.22801
P70670	Naca	Nascent polypeptide-associated complex subunit alpha, muscle-specific form	2.5	220.5	3.35064	-4.23659
Q64727	Vcl	Vinculin	23.7	116.72	4.14442	-4.26446
P63254	Crip1	Cysteine-rich protein 1	55.8	8.5497	4.92485	-4.28064
P03958	Ada	Adenosine deaminase	36.9	39.991	3.71468	-4.33154
Q8C1A5	Thop1	Thimet oligopeptidase	25.8	78.025	3.39843	-4.3466
Q8BKC5	Ipo5	Importin-5	33.6	123.59	3.07411	-4.3566
Q9ERL7	Gmfg	Glia maturation factor gamma	54.9	16.748	3.38455	-4.36093
P61971	Nutf2	Nuclear transport factor 2	51.2	14.478	4.60845	-4.36823
Q9Z2W0	Dnpep	Aspartyl aminopeptidase	40.4	52.206	4.37335	-4.3842
Q3UM45	Ppp1r7	Protein phosphatase 1 regulatory subunit 7	20.2	41.291	3.14049	-4.38572
P10649	Gstm1	Glutathione S-transferase Mu 1	62.8	25.97	2.83291	-4.38965
P70349	Hint1	Histidine triad nucleotide-binding protein 1	57.9	13.777	2.06937	-4.39824
Q91VW3	Sh3bgrl3	SH3 domain-binding glutamic acid-rich-like protein 3	32.3	10.477	4.61467	-4.39927
P26638	Sars	Serine--tRNA ligase, cytoplasmic	41.2	58.388	3.14359	-4.41312
Q8K019	Bclaf1	Bcl-2-associated transcription factor 1	8.5	106	3.04119	-4.42569
Q6ZQ38	Cand1	Cullin-associated NEDD8-dissociated protein 1	23.7	136.33	3.72096	-4.4299
Q11011	Npepps	Puromycin-sensitive aminopeptidase	22.2	103.32	2.80377	-4.45223
P35492	Hal	Histidine ammonia-lyase	17	72.257	4.39867	-4.47578
Q5SUR0	Pfas	Phosphoribosylformylglycinamidine synthase	20.3	144.63	4.03838	-4.48432
Q9D1A2	Cndp2	Cytosolic non-specific dipeptidase	60.4	52.767	2.67091	-4.55742
Q3TW96	Uap1l1	UDP-N-acetylhexosamine pyrophosphorylase-like protein 1	46.7	56.613	3.3605	-4.59988
E9Q7Q3	Tpm3	Tropomyosin alpha-3 chain	57.3	28.734	4.72502	-4.60309
Q05816	Fabp5	Fatty acid-binding protein, epidermal	73.3	15.137	5.10565	-4.62042
Q9CPU0	Glo1	Lactoylglutathione lyase	38	20.809	4.7949	-4.63763
Q61233	Lcp1	Plastin-2	66.3	70.148	3.55204	-4.65709
P14152	Mdh1	Malate dehydrogenase, cytoplasmic	37.1	36.511	2.58515	-4.67628
Q99JW2	Acy1	Aminoacylase-1	45.3	45.78	5.14421	-4.67783
Q3U2G2	Hspa4	Heat shock 70 kDa protein 4	48.1	94.208	3.88737	-4.6859
Q9Z2U0	Psma7	Proteasome subunit alpha type-7	49.6	27.855	3.61208	-4.6934
Q9Z0N1	Eif2s3x	Eukaryotic translation initiation factor 2 subunit 3, X-linked	38.6	51.065	3.933	-4.70117
P31786	Dbi	Acyl-CoA-binding protein	51.7	10	3.75009	-4.71742
P26041	Msn	Moesin	49.2	67.766	3.43074	-4.72238
Q9ESY9	Ifi30	Gamma-interferon-inducible lysosomal thiol reductase	21	27.784	3.23763	-4.74912
O88958	Gnpda1	Glucosamine-6-phosphate isomerase 1	56.4	32.549	3.83795	-4.75128
P05063	Aldoc	Fructose-bisphosphate aldolase C	65.3	39.394	2.47283	-4.78761
P46061	Rangap1	Ran GTPase-activating protein 1	23.1	63.53	4.48166	-4.78937
Q7TPR4	Actn1	Alpha-actinin-1	32.1	103.07	3.74279	-4.80656
Q91ZJ5	Ugp2	UTP--glucose-1-phosphate uridylyltransferase	32.9	56.979	2.25044	-4.86646
Q9JKB3	Ybx3	Y-box-binding protein 3	18.8	38.813	6.18727	-4.92721
Q924B0	Impa1	Inositol monophosphatase 1	27.1	30.429	4.64409	-4.98766
Q9CYZ2	Tpd52l2	Tumor protein D54	36.8	24.043	3.92449	-4.98828
P48428	Tbca	Tubulin-specific chaperone A	31.5	12.758	4.70103	-4.99992
Q9WUU7	Ctsz	Cathepsin Z	46.7	33.996	3.88083	-5.02095
P97371	Psme1	Proteasome activator complex subunit 1	57.8	28.673	3.9958	-5.0312
P99026	Psmb4	Proteasome subunit beta type-4	31.8	29.116	5.19129	-5.03928
Q9JJU8	Sh3bgrl	SH3 domain-binding glutamic acid-rich-like protein	71.1	12.811	4.07944	-5.09609
O55131	Septin7	Septin-7	25.5	50.549	4.04569	-5.10765
O08997	Atox1	Copper transport protein ATOX1	58.8	7.3384	4.77239	-5.13136
P14069	S100a6	Protein S100-A6	19.1	10.051	3.22952	-5.16097
Q64674	Srm	Spermidine synthase	56.3	33.995	3.06264	-5.16328
Q9CPV4	Glod4	Glyoxalase domain-containing protein 4	43	33.316	4.09006	-5.17562
P53810	Pitpna	Phosphatidylinositol transfer protein alpha isoform	29.5	31.893	6.89016	-5.1761
Q9R1P0	Psma4	Proteasome subunit alpha type-4	52.9	29.47	3.38433	-5.17914
P10639	Txn	Thioredoxin	66.7	11.675	3.90503	-5.18019
O35685	Nudc	Nuclear migration protein nudC	35.8	38.358	6.76005	-5.25289
P53996	Cnbp	Cellular nucleic acid-binding protein	30.9	19.592	4.51206	-5.30093
Q61599	Arhgdib	Rho GDP-dissociation inhibitor 2	36.5	22.851	3.11223	-5.35128
O08709	Prdx6	Peroxiredoxin-6	80.4	24.87	3.02529	-5.35869
P05201	Got1	Aspartate aminotransferase, cytoplasmic	66.8	46.247	5.20999	-5.37514
P08228	Sod1	Superoxide dismutase [Cu-Zn]	45.5	15.942	3.35264	-5.3862
P04117	Fabp4	Fatty acid-binding protein, adipocyte	39.4	14.65	3.93171	-5.39572
P30681	Hmgb2	High mobility group protein B2	39	24.162	5.09711	-5.40994
Q9WVA4	Tagln2	Transgelin-2	76.4	22.395	2.53804	-5.41754
Q60854	Serpinb6	Serpin B6	34.9	42.598	4.29731	-5.42099
Q9CY58	Serbp1	Plasminogen activator inhibitor 1 RNA-binding protein	36.6	44.714	2.99278	-5.45712
Q9R1P3	Psmb2	Proteasome subunit beta type-2	24.9	22.906	5.5349	-5.48989
Q9D0F9	Pgm1	Phosphoglucomutase-1	49.1	61.417	4.92753	-5.49765
Q9EQU5	Set	Protein SET	32.9	33.377	8.31782	-5.5176
D3Z2H9	Tpm3-rs7		44.8	28.991	2.37209	-5.52454
P26883	Fkbp1a	Peptidyl-prolyl cis-trans isomerase FKBP1A	50.9	11.922	5.2373	-5.55665
Q99PT1	Arhgdia	Rho GDP-dissociation inhibitor 1	66.7	23.407	2.60024	-5.6027
Q8BFZ3	Actbl2	Beta-actin-like protein 2	32.7	42.004	1.41762	-5.61506
O88844	Idh1	Isocitrate dehydrogenase [NADP] cytoplasmic	38.6	46.674	3.32799	-5.6219
P68037	Ube2l3	Ubiquitin-conjugating enzyme E2 L3	50	17.861	5.45108	-5.75133
P63158	Hmgb1	High mobility group protein B1	41.4	24.893	3.56422	-5.8247
P00493	Hprt1	Hypoxanthine-guanine phosphoribosyltransferase	56.9	24.57	6.2155	-5.83167
Q61598	Gdi2	Rab GDP dissociation inhibitor beta	71.7	50.537	3.45822	-5.84936
Q01853	Vcp	Transitional endoplasmic reticulum ATPase	51.9	89.321	2.10273	-5.90219
Q6ZWY8	Tmsb10	Thymosin beta-10	63.6	5.0256	6.5503	-5.94152
P23492	Pnp	Purine nucleoside phosphorylase	54.3	32.277	4.80855	-5.97522
Q99L47	St13	Hsc70-interacting protein	28.3	41.655	5.78456	-6.07256
O09061	Psmb1	Proteasome subunit beta type-1	46.7	26.372	6.03853	-6.12554
Q9CXW3	Cacybp	Calcyclin-binding protein	48	26.51	3.60646	-6.18464
Q8K183	Pdxk	Pyridoxal kinase	37.5	35.015	3.53031	-6.24611
Q61176	Arg1	Arginase-1	55.4	34.807	2.96506	-6.28827
G3X8T3	Ctsa	Carboxypeptidase	37.4	55.726	2.97707	-6.30828
P28352	Apex1	DNA-(apurinic or apyrimidinic site) lyase	33.4	35.49	6.0152	-6.35899
Q60864	Stip1	Stress-induced-phosphoprotein 1	44	62.581	3.94685	-6.53683
P70296	Pebp1	Phosphatidylethanolamine-binding protein 1	91.4	20.83	3.62021	-7.00458
P57780	Actn4	Alpha-actinin-4	42.9	104.98	5.47739	-7.06998
Q99LX0	Park7	Protein deglycase DJ-1	59.3	20.021	6.13698	-7.80823
Q8BH61	F13a1	Coagulation factor XIII A chain	28.7	83.206	5.54898	-7.85706
