# Supplementary material for: Cross-Kingdom Infection of Macrophages Reveals Pathogen- and Immune-Specific Global Reprogramming and Adaptation
Source: mBio. 2022 Jul 12;13(4):e01687-22. doi: 10.1128/mbio.01687-22 (PMC9426421; doi:10.1128/mbio.01687-22)
Supplement: TABLE S2 [file mbio.01687-22-s0002.xlsx]

## Sheet: Sheet1
Uniprot Protein IDs	Gene name	Protein name	Sequence coverage [%]	Mol. weight [kDa]	(-)log10 p-value	Difference
J9VLB9	CNAG_04981	Catalase (EC 1.11.1.6)	12.3	80.163	3.43551	5.85882
J9VQK7	CNAG_07746	Methylenetetrahydrofolate dehydrogenase (NADP)	2	108.96	0.681913	3.33917
J9VUB1	CNAG_01648	Histone H4	43.7	11.409	2.24657	3.20263
J9VNW2	CNAG_06628	Aldehyde dehydrogenase (NAD )	31.8	54.884	1.55704	2.67212
J9VH55	CNAG_00575	Catalase (EC 1.11.1.6)	6.6	77.483	2.00102	2.22805
J9VGW3	CNAG_03053	Large subunit ribosomal protein L23	16.2	17.252	1.8812	-1.46087
J9VKK2	CNAG_01153	Small subunit ribosomal protein S13e	16.6	16.972	4.58757	-1.64427
J9VGA5	CNAG_03892	Chaperonin GroES	28.6	11.25	1.81704	-1.69133
J9VD75	CNAG_00100	Stress-induced-phosphoprotein 1	4.6	64.683	2.73921	-1.75958
J9VI18	CNAG_06770	Fructose-bisphosphate aldolase (FBP aldolase) (EC 4.1.2.13)	15.6	39.426	1.26395	-1.77532
J9VMZ2	CNAG_02748	UTP--glucose-1-phosphate uridylyltransferase (EC 2.7.7.9)	4.2	56.332	1.41449	-1.7828
J9W0K1	CNAG_04640	ATP-citrate synthase (EC 2.3.3.8) (ATP-citrate (pro-S-)-lyase) (Citrate cleavage enzyme)	4.4	124.79	4.66762	-1.83507
J9W025	CNAG_06075	SBDS domain-containing protein	21.5	14.802	1.95233	-1.856
J9VVZ9	CNAG_03577	60S acidic ribosomal protein P0	7.1	33.424	1.76274	-1.88123
J9VL89	CNAG_01137	Aconitate hydratase, mitochondrial (Aconitase) (EC 4.2.1.-)	2.4	86.088	2.72498	-1.91375
J9VJ21	CNAG_03891	Hsp60-like protein	18.1	61.395	1.82362	-1.96447
J9VJ71	CNAG_05232	Large subunit ribosomal protein L8	27.5	27.457	1.34347	-2.00682
J9VS17	CNAG_05235	Protein BMH2	34.8	28.994	2.61257	-2.0224
J9VQK8	CNAG_02714	Elongation factor 1-beta	10.8	24.28	2.78686	-2.02345
J9VVA4	CNAG_06150	Hsp90-like protein	13.9	79.195	1.98511	-2.0327
J9VHS2	CNAG_00785	ATP-dependent RNA helicase eIF4A (EC 3.6.4.13) (Eukaryotic initiation factor 4A)	11	45.161	2.71193	-2.0404
J9VPV1	CNAG_03266	Malate dehydrogenase (EC 1.1.1.37)	12.5	34.659	0.939924	-2.0818
J9VHE4	CNAG_00672	Small subunit ribosomal protein S11	23.5	17.545	2.26333	-2.1271
J9VJJ6	CNAG_01091	Elongation factor 2	21.4	92.594	0.950904	-2.21468
J9VF99	CNAG_00640	40S ribosomal protein S4	9.1	29.659	2.63923	-2.25138
J9W2J0	CNAG_06125	Elongation factor 1-alpha	40.7	50.356	3.0975	-2.25665
T2BNJ3	CNAG_01820	Pyruvate kinase (EC 2.7.1.40)	16.3	57.146	1.09391	-2.34468
J9VW40	CNAG_06605	Small subunit ribosomal protein S2	8.2	27.647	1.46638	-2.38903
J9VK09	CNAG_02916	F-type H-transporting ATPase subunit F	25	10.558	3.42601	-2.43963
J9VUF9	CNAG_01896	Alcohol dehydrogenase (NADP )	12.6	37.355	3.84809	-2.44443
J9VTC1	CNAG_04726	60S ribosomal protein L20	26.2	20.312	1.84407	-2.44953
J9VFY8	CNAG_03780	Small subunit ribosomal protein S16	14.3	15.422	2.19984	-2.46605
Q85SZ4	COII	Cytochrome c oxidase subunit 2	12	28.143	1.15475	-2.54433
J9VUU8	CNAG_02359	40S ribosomal protein S25	21.5	11.793	2.44202	-2.55435
J9VL23	CNAG_07445	Transketolase (EC 2.2.1.1)	9.8	74.331	2.0384	-2.5761
J9VYP1	RPS0	40S ribosomal protein S0	19.2	31.485	1.01641	-2.57735
J9VV50	CNAG_07839	Large subunit ribosomal protein L11 (Large subunit ribosomal protein L11, variant)	14.3	19.782	2.47408	-2.61203
J9VZ70	CNAG_01727	Transcriptional coregulator SSA1	31.6	69.573	3.31524	-2.6328
J9VI11	CNAG_04099	6-phosphogluconate dehydrogenase, decarboxylating (EC 1.1.1.44)	18.3	53.883	1.10815	-2.6673
J9VSJ2	CNAG_02234	60S ribosomal protein L6	11.1	25.435	1.68166	-2.7342
J9W3X8	CNAG_05465	Guanine nucleotide-binding protein subunit beta-like protein	10.5	34.452	1.80431	-2.73943
J9VRH1	CNAG_04523	Glyceraldehyde-3-phosphate dehydrogenase (EC 1.2.1.12)	19.2	36.308	2.89858	-2.76613
J9VQL4	CNAG_02709	Small subunit ribosomal protein S19	17.6	10.466	0.79163	-2.76878
J9VTK1	CNAG_01577	Glutamate dehydrogenase	14.9	49.193	2.67196	-2.8868
J9VNN9	CNAG_05762	Large subunit acidic ribosomal protein P2	27	11.074	3.01379	-2.89952
J9VHP1	CNAG_02974	Voltage-dependent anion channel protein 2	34.9	30.636	5.03631	-2.9451
J9VH03	CNAG_03000	Small subunit ribosomal protein S19e	13.7	18.102	3.81042	-2.95115
J9VP67	CNAG_05725	Ketol-acid reductoisomerase, mitochondrial (EC 1.1.1.86)	9	44.34	5.07008	-3.04477
J9VIY0	CNAG_06917	Thiol-specific antioxidant protein 3	28.8	25.916	1.95055	-3.0537
J9VZ02	CNAG_06447	Large subunit ribosomal protein L22	18.7	20.499	2.35799	-3.09585
J9VFG4	CNAG_00703	Large subunit ribosomal protein L31e	16.7	14.37	3.70776	-3.16105
J9VFV3	CNAG_03747	Large subunit ribosomal protein L27Ae	18.3	15.973	3.07643	-3.17525
T2BN17	CNAG_03482	Peroxiredoxin (Alkyl hydroperoxide reductase subunit C), variant	12.7	21.616	3.32529	-3.17875
J9VLN6	CNAG_03994	Leucine carboxyl methyltransferase 1 (EC 2.1.1.233)	9.9	42.124	3.81488	-3.18918
J9VPF5	CNAG_05199	Chaperone DnaK	14.8	71.772	2.22373	-3.20755
J9VJQ8	CNAG_01446	Uncharacterized protein	52.9	7.3789	2.30433	-3.23318
J9VN13	CNAG_06576	Allergen	13.2	25.844	1.71446	-3.26403
J9VSL1	CNAG_04799	Large subunit ribosomal protein L14e	27.3	15.458	3.76247	-3.26647
J9VQ69	CNAG_02843	RRM domain-containing protein	8.3	30.413	4.00417	-3.34375
J9VM42	CNAG_02285	Nucleoside diphosphate kinase (EC 2.7.4.6)	26.3	16.922	2.65953	-3.36487
J9VU15	CNAG_01558	Chlorophyll synthesis pathway protein BchC	17.2	38	2.13337	-3.37273
J9VPP7	CNAG_05918	ATP synthase subunit beta (EC 7.1.2.2)	35.6	58.666	1.77375	-3.3956
J9VZS2	CNAG_01990	Small subunit ribosomal protein S5	17.1	22.659	3.79889	-3.44783
J9VXL7	CNAG_03198	40S ribosomal protein S8	18.8	23.803	2.0721	-3.48062
J9VMN2	CNAG_02331	Small subunit ribosomal protein S9	20.7	22.238	3.04195	-3.50023
J9W358	CNAG_06377	Solute carrier family 25 (Mitochondrial phosphate transporter), member 3	8.6	38.98	2.00927	-3.54745
J9VXH5	CNAG_04883	Small subunit ribosomal protein S18	31.6	17.88	2.54984	-3.5778
J9VXF1	CNAG_01890	5-methyltetrahydropteroyltriglutamate--homocysteine S-methyltransferase (EC 2.1.1.14)	8.5	85.375	2.92865	-3.5986
J9VUT1	CNAG_03143	Uncharacterized protein	25.3	8.7232	2.72159	-3.77168
J9VTA4	CNAG_01480	Large subunit ribosomal protein L12	33.3	17.561	2.49202	-3.81247
J9VDR3	CNAG_00034	Large subunit ribosomal protein L9e	17.3	21.185	2.70157	-3.8429
J9W0B1	CNAG_04762	Large subunit ribosomal protein L4e	25.9	39.499	1.98827	-3.87383
J9VX05	CNAG_05555	60S ribosomal protein L8	13.5	29.442	2.45032	-3.94938
J9VKV8	CNAG_03739	Large subunit ribosomal protein L10-like	17.6	24.846	2.78436	-4.0355
J9VVA3	CNAG_03303	40S ribosomal protein S27	30.1	8.9695	7.68348	-4.0367
J9VY34	CNAG_06101	ADP/ATP translocase (ADP,ATP carrier protein)	42.5	33.794	4.48351	-4.13382
J9W2T4	CNAG_06208	Heat shock 70kDa protein 4	5.2	85.69	2.47447	-4.15345
J9VP88	CNAG_05750	ATP synthase subunit alpha	32.4	58.056	4.4308	-4.26013
O94746	FRR1	FK506-binding protein 1 (FKBP) (EC 5.2.1.8)	72.2	11.608	3.23224	-4.36583
J9VXE8	CNAG_01884	Large subunit ribosomal protein L3	12.6	43.788	5.09398	-4.38342
J9VV89	CNAG_01984	Transaldolase (EC 2.2.1.2)	18.6	35.294	3.47967	-4.40728
J9VK51	CNAG_01300	40S ribosomal protein S21	24.1	9.4696	3.78545	-4.629
J9VHV5	CNAG_00061	Citrate synthase	21.1	51.055	4.12603	-4.89097
J9VZI7	CNAG_04445	40S ribosomal protein S7	27.6	22.447	5.14861	-5.2668
