# Supplementary material for: Cross-Kingdom Infection of Macrophages Reveals Pathogen- and Immune-Specific Global Reprogramming and Adaptation
Source: mBio. 2022 Jul 12;13(4):e01687-22. doi: 10.1128/mbio.01687-22 (PMC9426421; doi:10.1128/mbio.01687-22)
Supplement: TABLE S3 [file mbio.01687-22-s0003.xlsx]

## Sheet: Sheet1
Uniprot Protein IDs	Gene name	Protein name	Sequence coverage [%]	Mol. weight [kDa]	(-)log10 p-value	Difference
J9VSX5	CNAG_02100	Fatty acid synthase subunit alpha, fungi type	1.2	157.57	3.45505	5.64033
J9VZB9	CNAG_05374	Chromosome transmission fidelity protein 18	2.4	99.573	1.99372	5.1804
J9VPP7	CNAG_05918	ATP synthase subunit beta (EC 7.1.2.2)	35.6	58.666	1.91723	4.8248
J9VV25	CNAG_06102	ADP/ATP translocase (ADP,ATP carrier protein)	18.5	34.604	2.37324	4.8001
J9VSC4	CNAG_02330	Large subunit ribosomal protein L21e	24.4	18.523	1.70966	4.76145
J9VQN8	CNAG_03358	Phosphoglycerate kinase (EC 2.7.2.3)	4.8	44.853	1.37776	4.67578
J9VYP1	RPS0 CNAG_04114	40S ribosomal protein S0	19.2	31.485	1.56291	4.60855
J9VD30	CNAG_00044	Ribosome assembly protein 1	2.7	123.49	1.51158	4.27535
J9VEL7	CNAG_00334	Hsp75-like protein	12.1	67.127	2.4468	4.18073
J9VQL4	CNAG_02709	Small subunit ribosomal protein S19	17.6	10.466	1.55579	4.01412
J9W3L2	CNAG_07873	MIPC synthase	5.5	77.574	1.26277	3.8712
J9VXT1	CNAG_03290	STE/STE20/YSK protein kinase	4.4	57.308	1.08187	3.80463
J9VUD6	CNAG_05904	Small subunit ribosomal protein S14	22.7	15.735	1.28352	3.58838
J9VQ24	CNAG_01428	Eukaryotic translation initiation factor 5A (eIF-5A)	19	17.296	1.42148	3.46905
P48465	CNAG_00483	Actin	34.4	41.83	1.22348	3.3372
J9W2G0	CNAG_06088	Aspartate aminotransferase (EC 2.6.1.1)	3.9	47.573	1.36945	3.2004
Q6URB0	CCP1 CNAG_01138	Cytochrome c peroxidase, mitochondrial (CCP) (EC 1.11.1.5)	4.5	42.088	2.82487	3.00987
J9VU05	CNAG_01548	ATP-dependent RNA helicase FAL1	7.6	44.75	0.912104	2.87545
J9VI11	CNAG_07561	6-phosphogluconate dehydrogenase, decarboxylating (EC 1.1.1.44)	18.3	53.883	0.883487	2.78433
J9VXN5	CNAG_03225	Malate dehydrogenase (EC 1.1.1.37)	38.5	35.603	0.908909	2.75092
J9VZ70	SSA1 CNAG_01727	Transcriptional coregulator SSA1	31.6	69.573	1.28652	2.60678
J9W232	CNAG_05653	Malate synthase (EC 2.3.3.9)	3.2	60	0.814926	2.55965
J9VST7	CNAG_03226	Succinate dehydrogenase [ubiquinone] iron-sulfur subunit, mitochondrial (EC 1.3.5.1)	6.4	31.64	1.10123	2.38737
J9VXL1	CNAG_04851	Transitional endoplasmic reticulum ATPase	11.5	89.455	1.05591	2.28208
O94746	FRR1 CNAG_03682	FK506-binding protein 1 (FKBP) (EC 5.2.1.8)	72.2	11.608	1.37283	2.27522
J9VQ69	CNAG_02843	RRM domain-containing protein	8.3	30.413	1.0426	1.80155
J9VP67	CNAG_05725	Ketol-acid reductoisomerase, mitochondrial (EC 1.1.1.86)	9	44.34	2.61725	1.73765
J9VXE8	CNAG_01884	Large subunit ribosomal protein L3	12.6	43.788	1.12854	1.65523
J9VUU8	CNAG_02359	40S ribosomal protein S25	21.5	11.793	1.73209	1.62595
J9VK09	CNAG_02916	F-type H-transporting ATPase subunit F	25	10.558	2.56217	1.62035
J9VZS2	CNAG_01990	Small subunit ribosomal protein S5	17.1	22.659	2.0606	1.47245
J9VLN6	CNAG_03994	Leucine carboxyl methyltransferase 1 (EC 2.1.1.233)	9.9	42.124	2.41829	1.34247
J9VVA3	CNAG_03303	40S ribosomal protein S27	30.1	8.9695	1.75103	1.34052
T2BP70	CNAG_05753	N-acetyl-gamma-glutamyl-phosphate reductase, variant	5.1	77.222	1.71922	1.31715
J9VM42	CNAG_02285	Nucleoside diphosphate kinase (EC 2.7.4.6)	26.3	16.922	1.80393	1.31213
J9VKK2	CNAG_01153	Small subunit ribosomal protein S13e	16.6	16.972	2.28077	1.27345
J9VN22	CNAG_02710	T-complex protein 1 subunit gamma	2.5	61.33	2.31049	-1.20405
J9W025	CNAG_06075	SBDS domain-containing protein	21.5	14.802	1.7386	-1.59515
J9VI18	CNAG_06770	Fructose-bisphosphate aldolase (FBP aldolase) (EC 4.1.2.13)	15.6	39.426	1.73328	-1.87985
J9VGH0	CNAG_07346	T-complex protein 1 subunit eta (TCP-1-eta) (CCT-eta)	2.5	60.535	1.98634	-2.22253
J9VW34	CNAG_06453	Benzodiazapine receptor	33.1	19.4	1.87016	-2.27175
J9VNW2	CNAG_06628	Aldehyde dehydrogenase (NAD )	31.8	54.884	1.73006	-2.36447
J9VLB9	CNAG_04981	Catalase (EC 1.11.1.6)	12.3	80.163	1.83066	-2.90197
J9VPP8	CNAG_03007	Uncharacterized protein	47.7	12.221	2.52529	-2.9784
