# Supplementary material for: Cross-Kingdom Infection of Macrophages Reveals Pathogen- and Immune-Specific Global Reprogramming and Adaptation
Source: mBio. 2022 Jul 12;13(4):e01687-22. doi: 10.1128/mbio.01687-22 (PMC9426421; doi:10.1128/mbio.01687-22)
Supplement: TABLE S4 [file mbio.01687-22-s0004.xlsx]

## Sheet: Sheet1
Uniprot Protein IDs	Gene name	Protein name	Sequence coverage [%]	Mol. weight [kDa]	(-)log10 p-value	Difference
A6TEX7	tufA	Elongation factor Tu	65.7	43.246	5.149	12.9339
A6TH53	groL	60 kDa chaperonin	56.6	57.125	4.13964	11.8352
A6T6Z6	pflB		52.2	85.145	3.19689	10.8321
A6TAK6	adhE	Aldehyde-alcohol dehydrogenase	49.8	95.893	4.31466	9.83055
A6T751	ompA		46.3	38.044	4.33599	9.5957
A6TDT1	pgk	Phosphoglycerate kinase	58.9	40.574	4.36828	9.44455
A6TDT0	fbaA		54.3	39.142	5.81639	9.079
A6TGQ7	hupA		63.3	9.4768	5.24157	9.0693
A6T962	deoC	Deoxyribose-phosphate aldolase	69.1	27.313	6.12339	9.0516
A6TD53	eno	Enolase	47	45.549	4.30562	8.51568
A6TBP0	cirA		11.6	71.126	4.82811	8.47153
A6TEW0	rplE	50S ribosomal protein L5	40.2	20.301	3.99333	8.1384
A6T6Q6	dps	DNA protection during starvation protein	73.1	18.708	3.69052	7.973
A6TEV5	rpsE	30S ribosomal protein S5	45.5	17.647	6.16652	7.96655
A6TEX1	rplD	50S ribosomal protein L4	40.8	22.113	4.02858	7.95235
A6TG38	atpA	ATP synthase subunit alpha	31.2	55.168	5.06194	7.95035
A6T4Y0	hlpA	Chaperone protein skp	25.7	16.491	4.84534	7.9356
A6TGN6	rplA	50S ribosomal protein L1	34.2	24.744	4.4032	7.8728
A6TCG5	glyA	Serine hydroxymethyltransferase	25.4	45.439	4.88848	7.72342
A6TCJ1	grcA	Autonomous glycyl radical cofactor	78.7	14.243	4.63417	7.71233
A6TGN9	rplL	50S ribosomal protein L7/L12	36.4	12.341	5.7553	7.65163
A6TH52	groS	10 kDa chaperonin	53.6	10.384	5.34647	7.5503
A6TC52	ptsI	Phosphoenolpyruvate-protein phosphotransferase	25.7	63.253	3.55518	7.47633
A6TAK9	galU	UTP--glucose-1-phosphate uridylyltransferase	41.7	32.62	6.68464	7.44535
A6TEW6	rpsC	30S ribosomal protein S3	33.6	25.839	4.78544	7.43275
A6TC53	crr		41.4	18.247	3.99773	7.28695
A6TEX8	fusA	Elongation factor G	26.3	77.542	5.09785	7.23355
A6T6I3	gpmA	2,3-bisphosphoglycerate-dependent phosphoglycerate mutase	14	28.318	4.98718	7.22408
A6TBT2	ompC		23.2	40.095	5.04845	7.22118
A6TCS6	aldB		24.3	55.163	5.27874	7.14005
A6TGN8	rplJ	50S ribosomal protein L10	51.5	17.8	3.43592	7.10318
A6TAE0	pykF	Pyruvate kinase	22.6	50.688	5.1627	7.0783
A6TBC2	hisG	ATP phosphoribosyltransferase	32.8	33.213	3.56089	6.88482
A6TGN5	rplK	50S ribosomal protein L11	38	14.875	4.14638	6.8085
A6T4X1	rpsB	30S ribosomal protein S2	19.1	26.699	5.04629	6.79207
A6TBG2	galF		27.5	32.778	3.87508	6.76242
A6TH93	purA	Adenylosuccinate synthetase	22.7	47.165	3.89664	6.7587
A6TEV7	rplF	50S ribosomal protein L6	52	18.843	5.97773	6.74862
A6THB4	rplI	50S ribosomal protein L9	38.3	15.793	3.27973	6.69485
A6TG36	atpD	ATP synthase subunit beta	34.6	50.21	4.38696	6.66892
A6TEU9	rpsD	30S ribosomal protein S4	38.3	23.502	3.23073	6.64685
A6T5S6	KPN_00497		52.2	9.5608	6.93793	6.62248
A6THB1	rpsF	30S ribosomal protein S6	42	15.117	5.66274	6.59495
A6T4X2	tsf	Elongation factor Ts	29.3	30.45	3.83873	6.57583
A6TEX9	rpsG	30S ribosomal protein S7	49.4	17.632	4.19286	6.57452
A6T5N6	htpG	Chaperone protein HtpG	11.1	71.106	4.7431	6.54065
A6TGP1	rpoC	DNA-directed RNA polymerase subunit beta'	12.2	155.26	2.81372	6.36897
A6TEW4	rpmC	50S ribosomal protein L29	46	7.2434	5.34281	6.3371
A6TEV3	rplO	50S ribosomal protein L15	31.2	15.134	4.15182	6.246
A6TBJ6	fbaB		22	37.906	4.05129	6.22192
A6T9R8	yncE		11	38.327	3.07305	6.21173
A6T720	aspC		25	43.539	5.10437	6.17
A6TFQ6	tpiA	Triosephosphate isomerase	13.7	26.175	3.97604	6.13543
A6TBY3	ackA	Acetate kinase	18.5	43.274	3.86001	6.0494
A6TEV4	rpmD	50S ribosomal protein L30	59.3	6.5137	3.74723	5.95213
A6TEN8	rpsI	30S ribosomal protein S9	23.1	14.856	4.94343	5.93462
A6T6Q8	ompX		28.8	18.463	3.4274	5.92395
A6TGT4	pgi	Glucose-6-phosphate isomerase	19.7	61.328	4.0662	5.92327
A6T500	metQ	Lipoprotein	18.8	29.383	3.08893	5.90935
A6TEW9	rplB	50S ribosomal protein L2	40.3	29.834	2.50316	5.83032
A6TEW1	rplX	50S ribosomal protein L24	26.9	11.316	3.05682	5.82825
A6TEW2	rplN	50S ribosomal protein L14	14.6	13.555	3.10082	5.82212
A6T7Z6	fabI	Enoyl-[acyl-carrier-protein] reductase [NADH]	24	27.911	4.11051	5.81812
A6TGH0	trxA	Thioredoxin	33.9	11.851	3.88682	5.7988
A6T4Q7	aceE	Pyruvate dehydrogenase E1 component	11.8	99.433	2.81242	5.78845
A6TEW5	rplP	50S ribosomal protein L16	40.4	15.25	4.46101	5.78385
A6TFM8	rpmB	50S ribosomal protein L28	25.6	9.0064	4.30389	5.76397
A6TAP3	prsA	Ribose-phosphate pyrophosphokinase	21.5	33.951	4.58567	5.75113
A6T4E8	talB	Transaldolase	22.4	35.266	3.43065	5.71923
A6TEK5	rplU	50S ribosomal protein L21	21.4	11.562	4.81432	5.71355
A6TBE6	gnd	6-phosphogluconate dehydrogenase, decarboxylating	14.1	51.481	3.10027	5.68685
A6TEU8	rpoA	DNA-directed RNA polymerase subunit alpha	14	36.465	3.9477	5.6678
A6TEW7	rplV	50S ribosomal protein L22	45.5	12.196	6.00886	5.6262
A6TDT3	tktA	Transketolase	10.7	71.95	5.3311	5.6164
A6T7F4	acpP	Acyl carrier protein	32.1	8.6394	4.03656	5.55807
A6TEX3	rpsJ	30S ribosomal protein S10	35	11.766	3.21921	5.5523
A6T700	serC	Phosphoserine aminotransferase	22.7	39.671	2.88334	5.52975
A6T679	ahpC		30.5	20.763	3.42371	5.52665
A6TEV1	rpsM	30S ribosomal protein S13	35.6	13.21	3.39571	5.49443
A6TCL4	rplS	50S ribosomal protein L19	20	13.133	3.70619	5.4568
A6T631	fepA		8.5	82.339	5.62032	5.44415
A6TEX2	rplC	50S ribosomal protein L3	22.5	22.238	3.12703	5.4408
A6TBY4	pta	Phosphate acetyltransferase	9.9	76.622	2.5605	5.42315
A6THB3	rpsR	30S ribosomal protein S18	32	8.9863	3.50845	5.41437
A6T7B0	ycdO		16.2	41.255	2.96928	5.4105
A6TAI4	rplT	50S ribosomal protein L20	22.9	13.497	2.7056	5.37313
A6TEV8	rpsH	30S ribosomal protein S8	31.5	14.098	2.81863	5.36923
A6T4Q8	aceF	Acetyltransferase component of pyruvate dehydrogenase complex	14.7	65.915	2.58714	5.33792
A6TAK8	hns	DNA-binding protein	15.6	15.286	3.42032	5.30845
A6T726	asnS	Asparagine--tRNA ligase	13.5	52.495	3.8553	5.26835
A6T703	rpsA	30S ribosomal protein S1	11	61.176	2.18615	5.23745
A6TEN9	rplM	50S ribosomal protein L13	35.2	16.109	3.64083	5.22055
A6TAY8	manX		26	34.893	2.05213	5.20995
A6THD8	ppa	Inorganic pyrophosphatase	16.5	19.707	4.13877	5.1821
A6TED7	yqjD		37.6	11.015	3.13167	5.12772
A6T793	wrbA	NAD(P)H dehydrogenase (quinone)	28.5	21.14	3.63057	5.10642
A6T4F8	rpsT		49.2	6.7349	4.02108	5.03967
A6TEU7	rplQ	50S ribosomal protein L17	20.3	14.446	2.64324	4.9972
A6TAX4	minD	Site-determining protein	11.5	29.659	3.20668	4.96707
A6TEK4	rpmA	50S ribosomal protein L27	22.4	9.1234	3.69698	4.9159
A6TAZ5	cspC		31.9	7.4023	3.57625	4.87008
A6T642	entB		17.7	31.945	1.92829	4.84358
A6TEY0	rpsL	30S ribosomal protein S12	16.9	13.751	2.78158	4.8284
A6TEV0	rpsK	30S ribosomal protein S11	28.7	13.859	2.58884	4.82585
A6TFK4	secB	Protein-export protein SecB	15.5	17.19	4.34136	4.76395
A6TH87	hfq	RNA-binding protein Hfq	22.5	11.003	2.97512	4.68945
A6T5D5	KPN_00354		23.5	22.355	4.10633	4.67702
A6TBE0	ugd		15.7	43.535	2.51933	4.67112
A6TBC5	hisB	Histidine biosynthesis bifunctional protein HisB	7.3	40.114	1.79172	4.65882
A6TEZ6	crp		15.7	23.656	2.88199	4.6304
A6TB24	pykA	Pyruvate kinase	13.1	51.422	2.00626	4.56297
A6T7U1	osmE		27.7	12.278	3.116	4.55262
A6TGB8	pfkA	ATP-dependent 6-phosphofructokinase	20.6	34.984	2.38214	4.53345
A6T4P6	guaC	GMP reductase	10.7	37.278	3.778	4.5151
A6TA04	sodB	Superoxide dismutase	23.3	21.177	3.25948	4.494
A6T4Q9	lpdA	Dihydrolipoyl dehydrogenase	6.3	50.563	3.56294	4.48817
A6TA68	KPN_02061		28.9	26.672	1.70477	4.46865
A6T4W8	dapD	2,3,4,5-tetrahydropyridine-2,6-dicarboxylate N-succinyltransferase	13.5	29.832	3.55885	4.42998
A6TDV1	metK	S-adenosylmethionine synthase	10.9	41.907	3.07945	4.3035
A6T4X4	frr	Ribosome-recycling factor	23.1	19.202	1.94792	4.27815
A6T6D3	pgm		5.9	58.39	3.8003	4.2261
A6T7Q9	gapA	Glyceraldehyde-3-phosphate dehydrogenase	52.9	35.471	3.39347	4.13565
A6TF52	asd	Aspartate-semialdehyde dehydrogenase	12.2	39.877	3.62004	4.12062
A6TC99	purC	Phosphoribosylaminoimidazole-succinocarboxamide synthase	14.3	26.878	3.92604	4.11648
A6T5I3	hupB		18.9	9.1374	3.68724	4.09028
A6T985	ygaU		24.8	15.909	3.16707	4.07487
A6T9Y9	slyB		26.7	14.272	3.13987	4.05335
A6T6Z0	serS	Serine--tRNA ligase	11.6	48.603	3.96281	4.04757
A6T5R1	ppiB	Peptidyl-prolyl cis-trans isomerase	10.2	19.421	2.87414	4.03697
A6TEY5	fkpA	Peptidyl-prolyl cis-trans isomerase	9.8	29.46	3.3483	3.98447
A6T5S9	cadA		5.3	81.385	4.4562	3.87643
A6T5N7	adk	Adenylate kinase	23.8	23.548	2.19172	3.81137
A6TEQ3	mdh	Malate dehydrogenase	6.7	32.426	1.81718	3.60408
A6T7V6	iroN		3.3	80.09	1.89603	3.56045
A6T5H9	tig	Trigger factor	6.5	48.112	1.61665	3.54373
A6TGR3	purH	Bifunctional purine biosynthesis protein PurH	4	57.217	2.05567	3.50637
A6TBC4	hisC	Histidinol-phosphate aminotransferase	4.5	38.731	3.10109	3.30235
A6TGP0	rpoB	DNA-directed RNA polymerase subunit beta	3.6	150.51	3.3574	3.2204
A6T531	pepD		6.2	48.289	1.8909	3.15603
A6TCM1	grpE	Protein GrpE	10.7	21.734	4.12638	3.07325
A6TB35	aspS	Aspartate--tRNA ligase	3.2	66.414	1.10102	2.98947
A6TDP4	lysS	Lysine--tRNA ligase	4.8	57.55	1.62031	2.97715
A6TCB0	upp	Uracil phosphoribosyltransferase	12	22.565	1.47701	2.94633
A6TB20	eda		12.2	22.229	2.36773	2.8026
A6T7Q8	yeaD		8.2	32.564	1.31532	2.75915
A6TAK4	oppA		11	61.388	1.7686	2.73602
A6T681	ybdQ		21.8	15.952	3.68024	2.67733
A6T4I0	carB	Carbamoyl-phosphate synthase (glutamine-hydrolyzing)	2.7	118	2.0359	2.6379
A6TC50	cysK	Cysteine synthase	17	34.557	0.83338	2.49505
A6TCA1	dapA	4-hydroxy-tetrahydrodipicolinate synthase	13.7	31.162	1.13612	2.4659
A6TCK0	clpB	Chaperone protein ClpB	9.6	95.405	1.59988	2.46265
A6TGW7	ssb	Single-stranded DNA-binding protein	13.8	18.711	2.33469	2.4562
A6TAJ0	pfkB	Phosphofructokinase	8.1	32.589	2.42012	2.29295
A6T7F3	fabG		11.9	25.51	1.57387	2.21783
A6T7G1	ptsG		5.9	50.654	2.28175	2.19902
A6T4F4	dnaK	Chaperone protein DnaK	25.7	69.108	3.14557	2.1358
A6TFL4	hldD	ADP-L-glycero-D-manno-heptose-6-epimerase	6.5	34.939	1.07882	2.1295
A6TC09	fabB		5.7	42.437	1.90573	1.83422
A6TE01	exbB		11.8	25.396	1.17508	1.82893
A6T7U8	katE	Catalase	5.2	83.47	2.24072	-2.0892
